# Supplementary material for: (Z)-2-(4-Nitro­benzyl­idene)-1-benzofuran-3(2H)-one
Source: Acta Crystallogr Sect E Struct Rep Online. 2011 Oct 12;67(Pt 11):o2961. doi: 10.1107/S1600536811041869 (PMC3247368; doi:10.1107/S1600536811041869)
Supplement: Supplementary file 2 [file e-67-o2961-Isup2.hkl]

# 
# h,k,l, Fc-squared, Fo-squared, sigma(Fo-squared) and status flag 
# 
data_I
_shelx_title ' SNREDDY in P-1' 
_shelx_refln_list_code          4 
_shelx_F_calc_maximum       94.38 
_exptl_crystal_F_000       276.00 
_reflns_d_resolution_high  0.8409 
 
loop_ 
 _symmetry_equiv_pos_as_xyz 
 'x, y, z' 
 '-x, -y, -z' 
 
_cell_length_a     6.6916 
_cell_length_b     7.4708 
_cell_length_c    12.6414 
_cell_angle_alpha 100.459 
_cell_angle_beta   93.019 
_cell_angle_gamma 102.043 
 
_shelx_F_squared_multiplier     1.000 
 
loop_ 
 _refln_index_h 
 _refln_index_k 
 _refln_index_l 
 _refln_F_squared_calc 
 _refln_F_squared_meas 
 _refln_F_squared_sigma 
 _refln_observed_status 
   1   0   0     2227.41     1931.58     33.37 o 
   2   0   0        0.83        1.28      0.05 o 
   3   0   0        5.89        8.06      0.17 o 
   4   0   0        1.54        2.18      0.18 o 
   5   0   0        0.52        0.45      0.10 o 
   6   0   0        0.06       -0.06      0.11 o 
   7   0   0        0.34        0.25      0.12 o 
  -7   1   0        5.76        6.04      0.24 o 
  -6   1   0      159.68      154.36      1.56 o 
  -5   1   0       11.37       11.88      0.25 o 
  -4   1   0      412.88      443.50      3.63 o 
  -3   1   0        6.71        4.32      0.13 o 
  -2   1   0       93.39       83.33      1.27 o 
  -1   1   0       39.81       36.34      0.32 o 
   0   1   0      256.81      236.80      3.92 o 
   1   1   0      349.84      334.24      9.83 o 
   2   1   0      221.92      236.18      3.30 o 
   3   1   0      332.77      376.48      2.85 o 
   4   1   0      149.70      162.48      1.30 o 
   5   1   0        3.50        2.53      0.11 o 
   6   1   0      101.74       98.65      1.82 o 
   7   1   0        0.24        0.46      0.22 o 
  -7   2   0        2.05        2.00      0.18 o 
  -6   2   0       23.70       26.97      0.43 o 
  -5   2   0        5.24        6.45      0.19 o 
  -4   2   0       16.55       16.36      0.26 o 
  -3   2   0       72.59       74.57      0.67 o 
  -2   2   0      572.75      540.75      4.31 o 
  -1   2   0       23.04       21.94      0.27 o 
   0   2   0     8907.95     7856.13    193.22 o 
   1   2   0        0.88        1.36      0.13 o 
   2   2   0      447.74      482.88      4.82 o 
   3   2   0      133.23      153.22      1.35 o 
   4   2   0        8.69       10.11      0.31 o 
   5   2   0        0.00       -0.10      0.20 o 
   6   2   0        5.96        5.36      0.29 o 
   7   2   0        0.32        0.64      0.20 o 
  -7   3   0        9.68        9.66      0.35 o 
  -6   3   0       57.40       57.76      0.82 o 
  -5   3   0        4.73        4.32      0.16 o 
  -4   3   0      105.02      117.60      0.98 o 
  -3   3   0       92.47       89.09      0.79 o 
  -2   3   0       57.35       56.96      0.51 o 
  -1   3   0      818.92      808.65      6.81 o 
   0   3   0      381.61      374.17      3.50 o 
   1   3   0        9.68        6.57      0.25 o 
   2   3   0        0.30       -0.04      0.07 o 
   3   3   0        1.06        1.68      0.15 o 
   4   3   0       28.25       30.35      0.51 o 
   5   3   0        5.74        6.22      0.27 o 
   6   3   0        2.94        1.99      0.21 o 
  -7   4   0       13.05       14.73      0.48 o 
  -6   4   0       15.04       18.13      0.41 o 
  -5   4   0       24.84       29.30      0.47 o 
  -4   4   0       42.21       38.55      0.52 o 
  -3   4   0       42.06       42.38      0.45 o 
  -2   4   0       26.22       28.45      0.39 o 
  -1   4   0      524.81      516.49      4.70 o 
   0   4   0       40.71       40.46      0.47 o 
   1   4   0        5.95        5.26      0.28 o 
   2   4   0      147.18      168.08      2.36 o 
   3   4   0       91.50       96.70      1.10 o 
   4   4   0       66.98       68.06      0.94 o 
   5   4   0        7.66        6.62      0.29 o 
   6   4   0        3.31        2.96      0.24 o 
  -7   5   0       23.56       25.88      0.93 o 
  -6   5   0        3.31        2.82      0.22 o 
  -5   5   0        0.84        0.82      0.14 o 
  -4   5   0        5.50        3.77      0.15 o 
  -3   5   0        3.03        3.40      0.13 o 
  -2   5   0       33.31       30.88      0.38 o 
  -1   5   0       43.32       45.61      0.53 o 
   0   5   0       14.78       16.07      0.27 o 
   1   5   0       26.84       25.28      0.33 o 
   2   5   0       46.86       49.27      0.64 o 
   3   5   0        8.48        8.63      0.26 o 
   4   5   0        0.62        0.59      0.15 o 
   5   5   0        7.40        7.62      0.32 o 
  -6   6   0        2.61        2.77      0.20 o 
  -5   6   0        0.98        1.51      0.16 o 
  -4   6   0       23.39       21.31      0.35 o 
  -3   6   0        4.87        4.72      0.14 o 
  -2   6   0       31.23       30.74      0.58 o 
  -1   6   0       32.95       32.59      0.56 o 
   0   6   0        2.55        2.71      0.12 o 
   1   6   0        1.89        2.28      0.13 o 
   2   6   0       34.47       37.62      0.57 o 
   3   6   0       29.41       29.18      0.61 o 
   4   6   0       66.50       69.17      1.09 o 
  -6   7   0        1.04        0.82      0.21 o 
  -5   7   0       15.73       14.60      0.37 o 
  -4   7   0       13.26       12.12      0.28 o 
  -3   7   0        0.31        0.49      0.18 o 
  -2   7   0        2.57        2.24      0.21 o 
  -1   7   0        0.07        0.15      0.13 o 
   0   7   0        1.17        1.34      0.15 o 
   1   7   0       12.92       12.52      0.39 o 
   2   7   0        2.81        2.57      0.31 o 
   3   7   0       13.53       16.38      0.46 o 
  -4   8   0        0.23       -0.08      0.23 o 
  -3   8   0        0.43        0.15      0.20 o 
  -2   8   0        0.54        0.60      0.25 o 
  -1   8   0        0.01       -0.08      0.16 o 
   0   8   0        1.29        1.09      0.17 o 
   1   8   0        0.10       -0.08      0.17 o 
  -1  -8   1        9.86       10.47      0.37 o 
   0  -8   1       14.51       15.08      0.37 o 
   1  -8   1        2.90        2.25      0.20 o 
   2  -8   1        4.03        4.33      0.27 o 
   3  -8   1        0.31        0.02      0.18 o 
   4  -8   1        0.70        0.52      0.25 o 
  -3  -7   1        6.22        6.05      0.29 o 
  -2  -7   1        0.47        0.71      0.30 o 
  -1  -7   1        0.00        0.02      0.12 o 
   0  -7   1        0.49        0.10      0.13 o 
   1  -7   1        1.90        2.14      0.23 o 
   2  -7   1        2.40        2.60      0.21 o 
   3  -7   1        0.79        0.31      0.19 o 
   4  -7   1       36.63       37.64      0.55 o 
   5  -7   1       13.90       12.79      0.34 o 
   6  -7   1        0.00       -0.02      0.16 o 
  -4  -6   1        0.33        0.32      0.16 o 
  -3  -6   1        0.47        0.45      0.13 o 
  -2  -6   1        3.91        3.22      0.29 o 
  -1  -6   1        6.22        5.32      0.28 o 
   0  -6   1        6.94        7.76      0.25 o 
   1  -6   1       12.06       12.91      0.31 o 
   2  -6   1        0.01       -0.06      0.12 o 
   3  -6   1       10.96       10.37      0.20 o 
   4  -6   1        9.50        8.88      0.24 o 
   5  -6   1        1.54        1.14      0.15 o 
   6  -6   1       43.45       45.09      0.64 o 
  -5  -5   1        5.99        6.67      0.29 o 
  -4  -5   1       80.30       83.33      1.86 o 
  -3  -5   1        0.51        0.67      0.12 o 
  -2  -5   1       10.04       10.42      0.27 o 
  -1  -5   1       84.61       81.27      1.25 o 
   0  -5   1        7.23        7.41      0.16 o 
   1  -5   1       17.72       18.46      0.33 o 
   2  -5   1        4.30        4.22      0.18 o 
   3  -5   1       32.53       29.46      0.38 o 
   4  -5   1       55.04       60.11      0.63 o 
   5  -5   1       28.02       26.50      0.46 o 
   6  -5   1       24.91       26.71      0.54 o 
   7  -5   1       12.95       12.10      0.52 o 
  -6  -4   1        0.16       -0.08      0.16 o 
  -5  -4   1      145.41      140.98      1.78 o 
  -4  -4   1       30.03       30.91      0.43 o 
  -3  -4   1      128.67      138.77      1.49 o 
  -2  -4   1        0.82        0.63      0.11 o 
  -1  -4   1        3.72        3.29      0.26 o 
   0  -4   1        1.32        1.75      0.11 o 
   1  -4   1        0.98        1.29      0.25 o 
   2  -4   1       19.66       20.10      0.26 o 
   3  -4   1      254.87      244.34      2.13 o 
   4  -4   1        0.49        0.87      0.10 o 
   5  -4   1        0.79        1.13      0.12 o 
   6  -4   1        8.05        5.69      0.27 o 
   7  -4   1        0.40        0.66      0.18 o 
  -6  -3   1       13.62       13.58      0.41 o 
  -5  -3   1       11.57       10.50      0.35 o 
  -4  -3   1        1.07        0.69      0.09 o 
  -3  -3   1      191.51      207.28      2.15 o 
  -2  -3   1       51.46       52.66      0.74 o 
  -1  -3   1      115.19      107.73      3.13 o 
   0  -3   1       52.08       55.59      0.75 o 
   1  -3   1      228.49      235.57      2.22 o 
   2  -3   1        1.51        1.46      0.09 o 
   3  -3   1      213.57      196.28      1.58 o 
   4  -3   1        3.22        1.96      0.11 o 
   5  -3   1        0.01       -0.04      0.08 o 
   6  -3   1       63.44       65.18      0.81 o 
   7  -3   1       20.31       19.89      0.51 o 
  -7  -2   1        0.43        0.01      0.20 o 
  -6  -2   1        1.40        1.25      0.25 o 
  -5  -2   1      239.06      220.39      2.63 o 
  -4  -2   1       69.16       80.24      1.27 o 
  -3  -2   1      636.17      723.18      5.90 o 
  -2  -2   1        3.98        2.95      0.13 o 
  -1  -2   1      113.14      118.48      3.54 o 
   0  -2   1     1735.57     1627.28     22.40 o 
   1  -2   1      382.80      388.53      3.39 o 
   2  -2   1        0.00       -0.03      0.05 o 
   3  -2   1      328.95      332.47      2.56 o 
   4  -2   1      193.86      195.20      1.59 o 
   5  -2   1       10.93       12.13      0.24 o 
   6  -2   1        3.51        3.68      0.19 o 
   7  -2   1       22.12       21.34      0.44 o 
  -7  -1   1        3.09        5.20      0.50 o 
  -6  -1   1       11.97       12.09      0.51 o 
  -5  -1   1       14.21       20.25      0.34 o 
  -4  -1   1       17.54       13.89      0.31 o 
  -3  -1   1       60.99       52.55      0.52 o 
  -2  -1   1       18.90       16.33      0.20 o 
  -1  -1   1      638.27      623.77      8.59 o 
   0  -1   1       27.25       26.37      0.37 o 
   1  -1   1     2025.46     1909.16     15.31 o 
   2  -1   1      395.85      384.96      3.32 o 
   3  -1   1       91.32      105.67      0.95 o 
   4  -1   1       30.07       38.48      0.45 o 
   5  -1   1       77.31       76.44      0.79 o 
   6  -1   1       52.34       50.37      0.67 o 
   7  -1   1        0.74        0.32      0.14 o 
  -7   0   1        3.91        2.95      0.18 o 
  -6   0   1        4.28        2.01      0.28 o 
  -5   0   1        9.08        7.51      0.22 o 
  -4   0   1        0.16        0.77      0.13 o 
  -3   0   1      963.84     1008.71     12.25 o 
  -2   0   1      161.93      148.96      1.33 o 
  -1   0   1     3817.52     3291.56     41.39 o 
   1   0   1      130.85      128.73      1.15 o 
   2   0   1      544.59      518.26      4.08 o 
   3   0   1       16.29       12.74      0.18 o 
   4   0   1       34.23       33.20      0.37 o 
   5   0   1       46.66       45.46      0.52 o 
   6   0   1        3.04        1.97      0.15 o 
   7   0   1        0.18        0.19      0.11 o 
  -7   1   1       21.00       17.38      0.38 o 
  -6   1   1       63.27       59.35      0.74 o 
  -5   1   1       43.61       48.39      0.56 o 
  -4   1   1        4.41        6.92      0.20 o 
  -3   1   1      532.24      554.23      4.76 o 
  -2   1   1       96.19       93.64      0.79 o 
  -1   1   1       38.57       45.40      0.40 o 
   0   1   1        3.04        1.14      0.12 o 
   1   1   1      439.75      400.83      4.68 o 
   2   1   1       16.46       13.62      0.15 o 
   3   1   1      805.65      835.74      6.59 o 
   4   1   1        6.08        3.39      0.11 o 
   5   1   1      117.81      110.37      0.95 o 
   6   1   1       34.96       34.91      0.52 o 
   7   1   1        0.12        0.14      0.21 o 
  -7   2   1        2.55        1.74      0.19 o 
  -6   2   1        0.34        0.06      0.12 o 
  -5   2   1        2.80        1.81      0.12 o 
  -4   2   1        6.68        6.44      0.17 o 
  -3   2   1       17.98       22.93      0.29 o 
  -2   2   1        0.60        0.01      0.04 o 
   0   2   1     7360.54     6930.81     88.32 o 
   1   2   1       22.40       23.18      0.28 o 
   2   2   1        0.43        0.14      0.06 o 
   3   2   1        8.72        8.38      0.20 o 
   4   2   1        0.28        0.23      0.11 o 
   5   2   1       12.46       10.61      0.34 o 
   6   2   1        1.23        0.92      0.20 o 
   7   2   1        9.48       10.84      0.42 o 
  -7   3   1       57.15       55.20      0.84 o 
  -6   3   1       11.69       11.55      0.35 o 
  -5   3   1       24.32       24.10      0.34 o 
  -4   3   1       38.40       39.95      0.46 o 
  -3   3   1       92.25       90.61      0.76 o 
  -2   3   1        0.80        0.65      0.06 o 
  -1   3   1      136.35      121.93      1.04 o 
   0   3   1       63.62       55.95      0.61 o 
   1   3   1        0.07        0.10      0.08 o 
   2   3   1      270.22      301.90      3.39 o 
   3   3   1       95.83      102.67      0.94 o 
   4   3   1        2.31        1.86      0.16 o 
   5   3   1       87.17       83.27      1.18 o 
   6   3   1        4.06        3.84      0.25 o 
  -7   4   1        0.77        0.81      0.25 o 
  -6   4   1        0.53        0.07      0.15 o 
  -5   4   1        0.01       -0.06      0.12 o 
  -4   4   1        0.51        1.43      0.10 o 
  -3   4   1      140.59      132.14      1.23 o 
  -2   4   1       11.65       10.65      0.32 o 
  -1   4   1     2765.81     2742.03     24.62 o 
   0   4   1      548.92      576.63      5.16 o 
   1   4   1       90.92       95.42      1.14 o 
   2   4   1      135.88      141.88      1.52 o 
   3   4   1        1.14        1.25      0.09 o 
   4   4   1        0.53        0.57      0.14 o 
   5   4   1        1.36        0.52      0.17 o 
  -7   5   1       17.84       17.84      0.61 o 
  -6   5   1        3.95        4.74      0.24 o 
  -5   5   1       16.06       14.11      0.31 o 
  -4   5   1       38.09       39.00      0.50 o 
  -3   5   1        0.07        0.16      0.14 o 
  -2   5   1      154.37      160.34      1.30 o 
  -1   5   1       13.00       11.83      0.43 o 
   0   5   1        0.30        0.82      0.19 o 
   1   5   1        0.42        0.46      0.09 o 
   2   5   1       23.04       23.12      0.42 o 
   3   5   1       10.39       11.68      0.29 o 
   4   5   1        0.45        0.09      0.14 o 
   5   5   1       10.16        9.23      0.35 o 
  -6   6   1        0.13       -0.03      0.13 o 
  -5   6   1        6.32        5.82      0.23 o 
  -4   6   1        9.71       10.78      0.27 o 
  -3   6   1        0.84        0.26      0.11 o 
  -2   6   1       85.56       78.24      1.14 o 
  -1   6   1        3.27        2.72      0.25 o 
   0   6   1        0.49        0.29      0.12 o 
   1   6   1       33.74       34.78      0.54 o 
   2   6   1       47.82       45.69      0.84 o 
   3   6   1       10.04       11.23      0.31 o 
   4   6   1        7.41        7.44      0.30 o 
  -5   7   1        0.15       -0.05      0.14 o 
  -4   7   1        0.03       -0.05      0.10 o 
  -3   7   1        6.08        4.18      0.32 o 
  -2   7   1       37.40       38.30      0.80 o 
  -1   7   1        3.29        3.23      0.30 o 
   0   7   1        0.08       -0.02      0.31 o 
   1   7   1        6.24        6.00      0.25 o 
   2   7   1        2.96        3.21      0.27 o 
   3   7   1        0.68        0.27      0.15 o 
  -4   8   1        2.60        2.77      0.33 o 
  -3   8   1        5.39        4.05      0.35 o 
  -2   8   1       32.46       28.28      0.71 o 
  -1   8   1        9.46        8.73      0.39 o 
   0   8   1        0.20        0.10      0.19 o 
   1   8   1        3.50        3.80      0.24 o 
  -1  -8   2        2.92        3.89      0.23 o 
   0  -8   2        0.09        0.15      0.12 o 
   1  -8   2        0.01       -0.07      0.14 o 
   2  -8   2        0.07        0.00      0.24 o 
   3  -8   2       13.58       11.81      0.47 o 
   4  -8   2       18.15       16.75      0.59 o 
  -3  -7   2       12.49       13.06      1.07 o 
  -2  -7   2        0.91        0.53      0.38 o 
  -1  -7   2       10.52       10.19      0.27 o 
   0  -7   2        9.11        9.38      0.60 o 
   1  -7   2       18.22       18.03      0.40 o 
   2  -7   2        1.47        2.16      0.22 o 
   3  -7   2        0.40        0.46      0.17 o 
   4  -7   2        1.54        0.63      0.25 o 
   5  -7   2        1.29        1.51      0.17 o 
   6  -7   2       14.19       16.05      0.43 o 
  -4  -6   2        6.17        6.07      0.28 o 
  -3  -6   2        3.32        3.90      0.29 o 
  -2  -6   2       24.65       28.39      1.04 o 
  -1  -6   2       56.38       55.83      1.15 o 
   0  -6   2       44.35       45.88      0.61 o 
   1  -6   2       22.87       23.88      0.46 o 
   2  -6   2       14.53       13.75      0.36 o 
   3  -6   2        5.30        4.49      0.16 o 
   4  -6   2       27.74       26.39      0.39 o 
   5  -6   2        3.67        3.37      0.19 o 
   6  -6   2       30.27       32.11      0.61 o 
  -5  -5   2        3.71        3.86      0.33 o 
  -4  -5   2       22.17       23.09      0.52 o 
  -3  -5   2        0.13        0.01      0.13 o 
  -2  -5   2        0.90        1.88      0.32 o 
  -1  -5   2        4.78        5.03      0.20 o 
   0  -5   2        0.00        0.01      0.08 o 
   1  -5   2       69.51       67.85      1.10 o 
   2  -5   2        1.43        1.24      0.12 o 
   3  -5   2      102.97      105.30      1.03 o 
   4  -5   2       63.66       59.79      0.67 o 
   5  -5   2        1.11        1.51      0.14 o 
   6  -5   2        1.13        1.36      0.20 o 
   7  -5   2        6.64        6.03      0.41 o 
  -6  -4   2       10.84        9.87      0.43 o 
  -5  -4   2        0.47        0.79      0.16 o 
  -4  -4   2        2.73        2.85      0.21 o 
  -3  -4   2       10.40        9.24      0.27 o 
  -2  -4   2       31.81       33.56      0.97 o 
  -1  -4   2      121.33      121.00      2.40 o 
   0  -4   2        9.75        8.20      0.21 o 
   1  -4   2        9.30        8.42      0.16 o 
   2  -4   2       80.43       75.23      0.70 o 
   3  -4   2       45.26       46.25      0.62 o 
   4  -4   2        0.02        0.19      0.09 o 
   5  -4   2       43.76       42.56      0.55 o 
   6  -4   2      194.16      213.85      2.22 o 
   7  -4   2        7.60        5.64      0.33 o 
  -6  -3   2        0.45        0.33      0.16 o 
  -5  -3   2       97.66       99.13      1.52 o 
  -4  -3   2       59.97       56.00      0.61 o 
  -3  -3   2        0.10        0.05      0.06 o 
  -2  -3   2      314.68      321.77      3.83 o 
  -1  -3   2        0.40        0.18      0.18 o 
   0  -3   2        5.92        7.47      0.19 o 
   1  -3   2      137.87      130.21      1.20 o 
   2  -3   2       31.64       29.56      0.33 o 
   3  -3   2      182.10      192.44      1.63 o 
   4  -3   2       93.34       95.63      0.87 o 
   5  -3   2        0.75        0.49      0.10 o 
   6  -3   2      117.15      123.97      1.32 o 
   7  -3   2        6.92        7.02      0.38 o 
  -7  -2   2        1.43        2.32      0.29 o 
  -6  -2   2      104.51       93.11      1.63 o 
  -5  -2   2       44.32       41.73      0.70 o 
  -4  -2   2       86.25       89.76      1.06 o 
  -3  -2   2       64.19       67.96      0.66 o 
  -2  -2   2        9.57        8.21      0.24 o 
  -1  -2   2        6.30        6.33      0.28 o 
   0  -2   2      673.94      618.18      8.37 o 
   1  -2   2      513.25      507.41      4.41 o 
   2  -2   2     1361.07     1312.79     11.93 o 
   3  -2   2       13.71       13.58      0.23 o 
   4  -2   2        1.15        1.23      0.09 o 
   5  -2   2       35.20       32.30      0.41 o 
   6  -2   2       27.26       30.37      0.46 o 
   7  -2   2        0.89        0.42      0.15 o 
  -7  -1   2       11.43       10.33      0.48 o 
  -6  -1   2       17.73       16.44      0.56 o 
  -5  -1   2       47.95       48.36      1.08 o 
  -4  -1   2      145.46      169.42      1.65 o 
  -3  -1   2       30.36       32.46      0.37 o 
  -2  -1   2     1027.66     1048.82      8.77 o 
  -1  -1   2      258.81      261.55      2.97 o 
   0  -1   2      272.70      271.00      2.23 o 
   1  -1   2       66.85       69.99      0.68 o 
   2  -1   2      715.25      704.24      5.52 o 
   3  -1   2       46.61       48.13      0.47 o 
   4  -1   2        3.99        2.56      0.12 o 
   5  -1   2        9.16        8.26      0.22 o 
   6  -1   2      176.18      184.81      1.83 o 
   7  -1   2        2.96        2.92      0.19 o 
  -7   0   2       10.82       10.71      0.29 o 
  -6   0   2      174.62      165.56      1.62 o 
  -5   0   2       95.67       89.76      0.94 o 
  -4   0   2      572.34      630.50      5.46 o 
  -3   0   2        5.63        7.06      0.19 o 
  -2   0   2        0.72        0.42      0.05 o 
  -1   0   2     1252.15     1187.97      9.63 o 
   0   0   2      136.02      116.23      1.11 o 
   1   0   2      661.99      670.24      5.71 o 
   2   0   2     1119.90     1143.90      9.57 o 
   3   0   2      184.34      186.47      1.47 o 
   4   0   2       59.67       63.50      0.60 o 
   5   0   2       17.49       20.36      0.32 o 
   6   0   2       41.46       42.03      0.54 o 
   7   0   2        6.82        6.37      0.25 o 
  -7   1   2        0.30        0.32      0.15 o 
  -6   1   2        5.83        6.30      0.24 o 
  -5   1   2        7.17        9.16      0.34 o 
  -4   1   2      135.61      124.59      1.21 o 
  -3   1   2       21.65       17.03      0.27 o 
  -2   1   2        3.98        4.49      0.20 o 
  -1   1   2     1165.48     1074.32     19.66 o 
   0   1   2     2703.62     2552.16     21.71 o 
   1   1   2      378.90      366.02      2.91 o 
   2   1   2        0.33        0.73      0.05 o 
   3   1   2       22.45       30.50      0.34 o 
   4   1   2       73.05       72.69      0.70 o 
   5   1   2       44.67       44.27      0.47 o 
   6   1   2       31.02       29.97      0.42 o 
   7   1   2        2.92        3.64      0.28 o 
  -7   2   2       12.69       11.92      0.35 o 
  -6   2   2       27.64       27.89      0.53 o 
  -5   2   2        1.57        1.93      0.14 o 
  -4   2   2      418.01      459.09      3.50 o 
  -3   2   2       94.98       90.57      0.84 o 
  -2   2   2      160.34      158.53      1.26 o 
  -1   2   2       11.04       11.52      0.24 o 
   0   2   2       25.41       22.28      0.23 o 
   1   2   2      202.23      193.32      1.56 o 
   2   2   2       74.75       77.38      1.50 o 
   3   2   2        5.49        6.79      0.20 o 
   4   2   2        0.06        0.13      0.09 o 
   5   2   2        3.89        4.86      0.25 o 
   6   2   2        6.81        6.44      0.31 o 
  -7   3   2       39.55       40.92      0.78 o 
  -6   3   2       23.65       20.94      0.46 o 
  -5   3   2       12.23       15.22      0.28 o 
  -4   3   2      110.63      121.05      1.16 o 
  -3   3   2        8.17        9.44      0.18 o 
  -2   3   2        1.27        0.45      0.07 o 
  -1   3   2      164.89      153.78      1.37 o 
   0   3   2      469.43      471.04      4.22 o 
   1   3   2       25.81       21.28      0.26 o 
   2   3   2      258.65      280.74      2.40 o 
   3   3   2       32.91       33.03      0.69 o 
   4   3   2       23.55       22.08      0.46 o 
   5   3   2       43.70       45.15      0.78 o 
   6   3   2        5.00        4.93      0.30 o 
  -7   4   2        4.87        4.42      0.34 o 
  -6   4   2        0.21        0.10      0.15 o 
  -5   4   2       12.62       15.13      0.32 o 
  -4   4   2       14.46       18.21      0.30 o 
  -3   4   2       22.70       18.36      0.28 o 
  -2   4   2     1463.59     1421.50     11.90 o 
  -1   4   2     2764.82     2700.69     29.28 o 
   0   4   2       59.81       61.33      0.78 o 
   1   4   2       10.69       10.94      0.20 o 
   2   4   2        2.96        3.07      0.11 o 
   3   4   2        3.06        2.83      0.25 o 
   4   4   2        7.15        8.13      0.30 o 
   5   4   2        0.08        0.04      0.18 o 
  -7   5   2       23.88       28.23      0.68 o 
  -6   5   2        2.59        1.67      0.24 o 
  -5   5   2       11.62       14.48      0.32 o 
  -4   5   2       28.72       28.88      0.45 o 
  -3   5   2        4.95        4.61      0.17 o 
  -2   5   2       30.62       30.50      0.36 o 
  -1   5   2        1.09        1.01      0.13 o 
   0   5   2        0.29        0.15      0.10 o 
   1   5   2       27.21       30.88      0.45 o 
   2   5   2        9.44       11.26      0.29 o 
   3   5   2        0.73        0.34      0.13 o 
   4   5   2       15.37       15.32      0.40 o 
   5   5   2       13.00       13.15      0.59 o 
  -6   6   2        0.23       -0.06      0.13 o 
  -5   6   2        0.58        0.58      0.14 o 
  -4   6   2        9.02        8.31      0.25 o 
  -3   6   2        6.02        6.04      0.20 o 
  -2   6   2      417.15      392.48      5.11 o 
  -1   6   2      545.06      533.12      6.75 o 
   0   6   2        0.19       -0.06      0.13 o 
   1   6   2       40.39       41.34      0.66 o 
   2   6   2        4.22        4.07      0.20 o 
   3   6   2        0.35        0.45      0.14 o 
   4   6   2        0.19       -0.03      0.16 o 
  -5   7   2        9.78       10.37      0.33 o 
  -4   7   2        0.17        0.00      0.12 o 
  -3   7   2       13.03       12.34      0.49 o 
  -2   7   2        0.03        0.17      0.20 o 
  -1   7   2        0.86        1.13      0.20 o 
   0   7   2        0.48        0.03      0.15 o 
   1   7   2       12.59       12.37      0.38 o 
   2   7   2        0.00        0.28      0.20 o 
  -4   8   2        1.41        1.72      0.31 o 
  -3   8   2        6.99        5.42      0.39 o 
  -2   8   2        0.05        0.06      0.24 o 
  -1   8   2        3.85        3.64      0.40 o 
   0   8   2        6.69        5.70      0.31 o 
  -1  -8   3        5.20        4.99      0.26 o 
   0  -8   3       22.76       22.20      0.51 o 
   1  -8   3       33.99       35.34      0.64 o 
   2  -8   3        5.80        3.98      0.25 o 
   3  -8   3       15.71       14.95      0.47 o 
   4  -8   3        2.64        3.16      0.29 o 
  -3  -7   3        7.60        7.34      0.86 o 
  -2  -7   3       16.88       18.08      0.92 o 
  -1  -7   3       23.72       24.83      0.61 o 
   0  -7   3        9.00        9.63      0.40 o 
   1  -7   3       41.59       41.46      0.84 o 
   2  -7   3        1.47        1.63      0.18 o 
   3  -7   3        1.40        1.09      0.19 o 
   4  -7   3        3.04        2.13      0.15 o 
   5  -7   3        2.24        1.89      0.18 o 
   6  -7   3        4.67        3.93      0.25 o 
  -4  -6   3        0.83        1.18      0.26 o 
  -3  -6   3        3.04        3.47      0.50 o 
  -2  -6   3       25.60       29.71      1.05 o 
  -1  -6   3        1.40        1.31      0.17 o 
   0  -6   3        1.22        0.95      0.10 o 
   1  -6   3        3.43        4.08      0.18 o 
   2  -6   3       24.33       23.16      0.48 o 
   3  -6   3      141.46      140.90      1.35 o 
   4  -6   3        0.58        0.18      0.10 o 
   5  -6   3        0.30        0.22      0.13 o 
   6  -6   3       27.94       31.37      0.60 o 
  -5  -5   3        0.02       -0.06      0.12 o 
  -4  -5   3       24.63       23.16      0.51 o 
  -3  -5   3       24.80       25.11      0.59 o 
  -2  -5   3       15.33       15.95      0.69 o 
  -1  -5   3       33.47       34.37      1.54 o 
   0  -5   3        3.93        3.61      0.17 o 
   1  -5   3      107.48      112.47      1.17 o 
   2  -5   3       16.70       16.14      0.37 o 
   3  -5   3       15.95       13.06      0.24 o 
   4  -5   3        3.30        2.14      0.14 o 
   5  -5   3       75.32       75.60      0.85 o 
   6  -5   3        3.33        4.00      0.26 o 
   7  -5   3        8.03        9.82      0.48 o 
  -6  -4   3        0.16        0.01      0.18 o 
  -5  -4   3        0.72        0.87      0.20 o 
  -4  -4   3       27.26       26.74      0.53 o 
  -3  -4   3       73.90       76.44      1.08 o 
  -2  -4   3       38.25       42.04      1.12 o 
  -1  -4   3      319.55      314.56      8.35 o 
   0  -4   3       38.51       38.27      0.58 o 
   1  -4   3      137.28      141.58      1.48 o 
   2  -4   3        0.50        0.33      0.08 o 
   3  -4   3      306.24      309.47      2.57 o 
   4  -4   3       14.86       13.57      0.27 o 
   5  -4   3       66.21       68.95      0.77 o 
   6  -4   3       11.68       12.79      0.40 o 
   7  -4   3        8.31        7.07      0.35 o 
  -6  -3   3        3.93        3.59      0.24 o 
  -5  -3   3       44.07       43.74      0.72 o 
  -4  -3   3       13.57       12.61      0.22 o 
  -3  -3   3        0.27        0.29      0.08 o 
  -2  -3   3       29.93       31.32      0.49 o 
  -1  -3   3       13.92       15.12      0.26 o 
   0  -3   3       94.16       89.39      1.25 o 
   1  -3   3       44.40       41.92      0.48 o 
   2  -3   3       11.69       12.73      0.21 o 
   3  -3   3      533.03      543.60      4.34 o 
   4  -3   3        0.86        0.11      0.08 o 
   5  -3   3       11.11       11.93      0.23 o 
   6  -3   3       23.09       26.13      0.58 o 
   7  -3   3        7.44        8.18      0.40 o 
  -7  -2   3        6.60        5.46      0.38 o 
  -6  -2   3        0.08       -0.12      0.24 o 
  -5  -2   3        4.81        4.79      0.30 o 
  -4  -2   3        1.72        1.29      0.09 o 
  -3  -2   3      190.29      203.30      1.65 o 
  -2  -2   3      139.82      165.59      1.60 o 
  -1  -2   3      374.49      409.60      4.78 o 
   0  -2   3        5.22        3.43      0.10 o 
   1  -2   3       20.71       18.53      0.28 o 
   2  -2   3       57.38       53.05      0.61 o 
   3  -2   3        0.54        0.07      0.06 o 
   4  -2   3        0.12        0.01      0.05 o 
   5  -2   3      472.66      477.60      3.68 o 
   6  -2   3       50.34       48.44      0.63 o 
   7  -2   3        3.09        2.30      0.21 o 
  -7  -1   3        0.05        0.06      0.21 o 
  -6  -1   3        9.68       10.63      0.83 o 
  -5  -1   3      220.33      211.54      2.61 o 
  -4  -1   3        0.52        0.11      0.08 o 
  -3  -1   3       97.95      107.20      1.24 o 
  -2  -1   3      136.05      145.86      1.23 o 
  -1  -1   3       45.86       46.96      0.50 o 
   0  -1   3      300.12      304.63      2.85 o 
   1  -1   3      229.52      213.16      1.88 o 
   2  -1   3       72.86       76.91      0.65 o 
   3  -1   3      332.42      376.19      2.88 o 
   4  -1   3       27.58       27.83      0.35 o 
   5  -1   3      254.32      250.04      2.17 o 
   6  -1   3        7.18        6.36      0.24 o 
   7  -1   3       10.99       13.67      0.35 o 
  -7   0   3       21.42       17.91      0.37 o 
  -6   0   3       56.39       53.46      0.67 o 
  -5   0   3        6.22        6.33      0.20 o 
  -4   0   3       55.78       55.70      0.67 o 
  -3   0   3       34.44       36.62      0.47 o 
  -2   0   3       12.54       10.04      0.16 o 
  -1   0   3      906.54      854.92      7.23 o 
   0   0   3      109.76      113.90      1.11 o 
   1   0   3      770.19      763.15      5.12 o 
   2   0   3        7.08        4.23      0.12 o 
   3   0   3       19.63       20.80      0.26 o 
   4   0   3       21.60       20.34      0.28 o 
   5   0   3      131.03      127.84      1.13 o 
   6   0   3       25.51       25.07      0.37 o 
   7   0   3        0.51        1.12      0.16 o 
  -7   1   3       12.67       13.29      0.36 o 
  -6   1   3       36.29       34.47      0.54 o 
  -5   1   3        0.39        0.19      0.10 o 
  -4   1   3       56.47       66.76      0.73 o 
  -3   1   3      352.78      348.29      3.06 o 
  -2   1   3       92.46       88.25      0.72 o 
  -1   1   3        0.72        0.59      0.06 o 
   0   1   3       21.71       17.63      0.21 o 
   1   1   3      335.41      306.93      2.31 o 
   2   1   3      191.42      197.30      1.63 o 
   3   1   3        2.59        0.97      0.10 o 
   4   1   3       18.31       17.92      0.27 o 
   5   1   3      326.10      332.49      2.77 o 
   6   1   3        1.56        1.05      0.12 o 
   7   1   3        6.96        8.33      0.51 o 
  -7   2   3       25.20       21.86      0.45 o 
  -6   2   3      113.98      114.24      1.35 o 
  -5   2   3      128.83      142.61      1.43 o 
  -4   2   3       72.24       71.10      0.66 o 
  -3   2   3       14.40       12.83      0.20 o 
  -2   2   3      142.53      134.09      1.04 o 
  -1   2   3       34.76       33.84      0.36 o 
   0   2   3      250.32      258.59      2.23 o 
   1   2   3      298.47      298.60      2.41 o 
   2   2   3      120.26      120.65      0.97 o 
   3   2   3      107.92      113.16      1.06 o 
   4   2   3       16.77       17.03      0.36 o 
   5   2   3       11.11       11.40      0.39 o 
   6   2   3        5.72        5.35      0.40 o 
  -7   3   3        0.26       -0.09      0.19 o 
  -6   3   3        0.24        0.31      0.16 o 
  -5   3   3       32.17       28.87      0.41 o 
  -4   3   3       41.48       44.05      0.48 o 
  -3   3   3       14.92       11.97      0.21 o 
  -2   3   3      285.08      283.27      2.32 o 
  -1   3   3      190.02      182.89      1.63 o 
   0   3   3        8.16        7.06      0.14 o 
   1   3   3        0.97        1.90      0.10 o 
   2   3   3        1.47        1.88      0.13 o 
   3   3   3       29.39       28.75      1.17 o 
   4   3   3        6.57        6.67      0.29 o 
   5   3   3       75.32       74.78      1.13 o 
   6   3   3        2.47        3.12      0.26 o 
  -7   4   3        4.66        3.88      0.35 o 
  -6   4   3        7.61        7.66      0.28 o 
  -5   4   3       54.94       56.54      0.64 o 
  -4   4   3       75.73       73.25      0.73 o 
  -3   4   3        7.10        6.65      0.18 o 
  -2   4   3        0.38        0.20      0.08 o 
  -1   4   3       18.37       19.23      0.25 o 
   0   4   3        1.90        1.72      0.16 o 
   1   4   3       85.22       91.05      1.44 o 
   2   4   3        6.90        6.80      0.24 o 
   3   4   3       13.99       14.86      0.36 o 
   4   4   3        4.52        4.06      0.24 o 
   5   4   3       11.92       10.31      0.38 o 
  -7   5   3       12.54       11.35      0.59 o 
  -6   5   3        7.15        9.50      0.34 o 
  -5   5   3        4.45        4.87      0.21 o 
  -4   5   3       16.64       16.13      0.32 o 
  -3   5   3        0.23        0.18      0.10 o 
  -2   5   3       67.42       67.47      0.67 o 
  -1   5   3       56.04       57.52      0.83 o 
   0   5   3        1.97        2.28      0.19 o 
   1   5   3       43.56       46.34      0.71 o 
   2   5   3       34.79       32.69      0.57 o 
   3   5   3        6.88        6.46      0.27 o 
   4   5   3       13.75       14.06      0.41 o 
  -6   6   3        1.71        1.82      0.20 o 
  -5   6   3        1.12        0.90      0.15 o 
  -4   6   3       13.74       12.05      0.30 o 
  -3   6   3       64.14       58.09      0.68 o 
  -2   6   3      424.63      415.27      5.41 o 
  -1   6   3       64.55       58.12      1.01 o 
   0   6   3        3.29        4.09      0.24 o 
   1   6   3        0.76        0.94      0.16 o 
   2   6   3        1.12        1.08      0.16 o 
   3   6   3        1.25        1.67      0.19 o 
  -5   7   3        3.45        2.78      0.21 o 
  -4   7   3        7.83        7.86      0.28 o 
  -3   7   3        2.42        2.52      0.33 o 
  -2   7   3        0.14        0.31      0.28 o 
  -1   7   3        1.84        1.73      0.23 o 
   0   7   3        3.40        2.75      0.24 o 
   1   7   3        0.97        0.75      0.18 o 
   2   7   3        2.72        2.14      0.22 o 
  -3   8   3       48.86       40.70      1.14 o 
  -2   8   3      175.57      163.26      2.47 o 
  -1   8   3       18.09       17.32      0.56 o 
   0   8   3        5.84        5.23      0.46 o 
  -1  -8   4        0.19        0.12      0.17 o 
   0  -8   4       10.74        9.89      0.35 o 
   1  -8   4        1.40        1.55      0.46 o 
   2  -8   4        4.69        4.16      0.26 o 
   3  -8   4        8.14        8.58      0.38 o 
   4  -8   4        9.62        9.81      0.60 o 
  -3  -7   4       36.49       40.29      1.42 o 
  -2  -7   4       81.31       85.03      2.15 o 
  -1  -7   4        0.62        0.74      0.16 o 
   0  -7   4        1.03        0.66      0.20 o 
   1  -7   4        3.53        3.80      0.26 o 
   2  -7   4       16.62       17.40      0.44 o 
   3  -7   4       19.33       19.63      0.51 o 
   4  -7   4        1.78        1.56      0.19 o 
   5  -7   4       11.52       10.68      0.30 o 
  -4  -6   4        0.11       -0.08      0.16 o 
  -3  -6   4       15.59       17.81      2.05 o 
  -2  -6   4        3.69        3.64      0.71 o 
  -1  -6   4       13.75       14.86      0.32 o 
   0  -6   4      135.40      143.47      1.60 o 
   1  -6   4        4.55        3.94      0.22 o 
   2  -6   4       30.86       31.72      0.73 o 
   3  -6   4        0.89        0.69      0.13 o 
   4  -6   4       20.92       21.57      0.36 o 
   5  -6   4        0.26        0.39      0.14 o 
   6  -6   4        7.61        7.99      0.33 o 
  -5  -5   4        3.89        4.67      0.22 o 
  -4  -5   4        6.30        6.32      0.27 o 
  -3  -5   4        9.23        8.17      0.34 o 
  -2  -5   4      107.69      114.08      2.44 o 
  -1  -5   4        0.85        1.33      0.18 o 
   0  -5   4      240.98      250.43      2.39 o 
   1  -5   4        6.67        5.80      0.29 o 
   2  -5   4        0.06        0.27      0.12 o 
   3  -5   4        4.12        3.35      0.15 o 
   4  -5   4        1.23        0.59      0.11 o 
   5  -5   4        2.56        1.95      0.16 o 
   6  -5   4       52.47       59.29      0.82 o 
   7  -5   4        0.06       -0.10      0.23 o 
  -6  -4   4        0.02       -0.02      0.15 o 
  -5  -4   4        0.35        0.52      0.14 o 
  -4  -4   4        7.09        6.04      0.41 o 
  -3  -4   4       39.02       39.98      0.66 o 
  -2  -4   4       51.79       51.79      0.75 o 
  -1  -4   4        2.76        3.32      0.30 o 
   0  -4   4       68.89       71.32      0.75 o 
   1  -4   4       13.25       15.98      0.48 o 
   2  -4   4      741.32      750.50      7.07 o 
   3  -4   4        3.26        3.69      0.17 o 
   4  -4   4        0.03        0.15      0.12 o 
   5  -4   4        9.47        9.45      0.27 o 
   6  -4   4      105.94      105.41      1.27 o 
   7  -4   4        6.23        5.55      0.37 o 
  -6  -3   4        0.22        0.15      0.20 o 
  -5  -3   4        8.31        6.58      0.41 o 
  -4  -3   4       78.04       84.95      0.83 o 
  -3  -3   4        1.38        2.11      0.11 o 
  -2  -3   4       29.07       33.81      0.54 o 
  -1  -3   4       83.75       87.38      1.63 o 
   0  -3   4      918.96      950.70      8.08 o 
   1  -3   4      114.38      114.36      1.17 o 
   2  -3   4       51.05       50.51      0.63 o 
   3  -3   4       68.11       67.34      0.68 o 
   4  -3   4      147.47      141.02      1.17 o 
   5  -3   4       61.11       67.49      0.72 o 
   6  -3   4       44.48       47.68      0.82 o 
   7  -3   4        1.94        0.88      0.23 o 
  -7  -2   4        0.96        1.13      0.26 o 
  -6  -2   4       10.75       10.37      0.46 o 
  -5  -2   4       18.87       18.18      0.54 o 
  -4  -2   4       63.39       67.21      0.85 o 
  -3  -2   4        9.94       12.60      0.19 o 
  -2  -2   4      430.15      482.56      4.14 o 
  -1  -2   4       82.13       87.84      0.81 o 
   0  -2   4      151.15      148.20      1.34 o 
   1  -2   4      160.18      144.08      1.41 o 
   2  -2   4     1543.99     1628.18     14.80 o 
   3  -2   4      125.31      132.81      1.12 o 
   4  -2   4        9.59       11.19      0.22 o 
   5  -2   4        1.49        1.18      0.14 o 
   6  -2   4      132.66      132.51      1.54 o 
   7  -2   4       10.81       12.18      0.42 o 
  -7  -1   4        6.51        5.74      0.39 o 
  -6  -1   4       14.62       15.33      0.72 o 
  -5  -1   4        6.99        6.59      0.29 o 
  -4  -1   4       27.37       28.17      0.41 o 
  -3  -1   4       53.01       58.32      0.59 o 
  -2  -1   4       21.17       22.00      0.27 o 
  -1  -1   4       53.25       54.31      0.59 o 
   0  -1   4      819.39      759.15      6.94 o 
   1  -1   4      520.25      504.90      4.34 o 
   2  -1   4     1835.99     1918.95     14.93 o 
   3  -1   4       12.81       14.16      0.20 o 
   4  -1   4       36.01       37.39      0.43 o 
   5  -1   4       74.38       78.12      0.77 o 
   6  -1   4        9.29        9.51      0.35 o 
   7  -1   4       15.59       15.43      0.45 o 
  -7   0   4        0.65        0.92      0.14 o 
  -6   0   4        0.02       -0.05      0.10 o 
  -5   0   4       24.31       24.20      0.38 o 
  -4   0   4      186.64      195.14      1.83 o 
  -3   0   4       46.26       54.91      0.55 o 
  -2   0   4     1080.01     1151.46      9.19 o 
  -1   0   4       38.54       37.26      0.40 o 
   0   0   4       35.72       30.48      0.29 o 
   1   0   4       75.76       79.97      0.65 o 
   2   0   4       20.26       24.21      0.26 o 
   3   0   4       43.71       35.81      0.35 o 
   4   0   4      229.30      225.62      1.64 o 
   5   0   4      267.26      260.08      2.11 o 
   6   0   4        1.98        3.51      0.20 o 
   7   0   4       14.35       14.36      0.37 o 
  -7   1   4        1.71        2.21      0.20 o 
  -6   1   4      106.43      110.64      1.20 o 
  -5   1   4       12.57        9.85      0.26 o 
  -4   1   4        5.13        4.54      0.16 o 
  -3   1   4       97.30       97.70      0.91 o 
  -2   1   4       17.07       16.20      0.22 o 
  -1   1   4        0.24        0.32      0.05 o 
   0   1   4      743.26      704.35      5.24 o 
   1   1   4       78.19       74.90      0.68 o 
   2   1   4      664.86      686.13      5.11 o 
   3   1   4       21.11       22.44      0.30 o 
   4   1   4      105.40      101.04      0.95 o 
   5   1   4        1.42        1.68      0.14 o 
   6   1   4        0.53        0.44      0.11 o 
  -7   2   4       21.19       23.31      0.51 o 
  -6   2   4        0.73        0.74      0.18 o 
  -5   2   4        0.34        0.10      0.11 o 
  -4   2   4       72.05       76.72      0.71 o 
  -3   2   4        0.01       -0.03      0.06 o 
  -2   2   4       45.62       36.22      0.35 o 
  -1   2   4       54.18       49.64      0.50 o 
   0   2   4        6.93        7.46      0.15 o 
   1   2   4       88.82       73.18      0.72 o 
   2   2   4       61.12       59.50      0.58 o 
   3   2   4        7.46        8.33      0.16 o 
   4   2   4      117.44      117.38      1.19 o 
   5   2   4      126.83      122.57      1.65 o 
   6   2   4        0.22        0.08      0.16 o 
  -7   3   4        7.36        6.66      0.33 o 
  -6   3   4       28.13       33.29      0.60 o 
  -5   3   4       11.00       13.50      0.28 o 
  -4   3   4       37.79       35.62      0.40 o 
  -3   3   4      152.24      151.07      1.21 o 
  -2   3   4        0.18        0.12      0.07 o 
  -1   3   4        4.30        3.39      0.11 o 
   0   3   4       72.99       67.43      0.68 o 
   1   3   4       38.56       41.10      0.55 o 
   2   3   4       18.57       18.55      0.34 o 
   3   3   4       12.54       14.83      0.33 o 
   4   3   4      127.93      131.18      1.71 o 
   5   3   4        9.48        9.46      0.39 o 
   6   3   4        0.17        0.49      0.21 o 
  -7   4   4       37.67       42.28      0.83 o 
  -6   4   4       29.69       31.33      0.59 o 
  -5   4   4       28.72       30.63      0.47 o 
  -4   4   4        0.00       -0.05      0.09 o 
  -3   4   4        3.09        2.02      0.13 o 
  -2   4   4        8.17        6.50      0.19 o 
  -1   4   4        0.23        0.38      0.09 o 
   0   4   4        2.25        1.81      0.11 o 
   1   4   4       62.84       59.62      0.95 o 
   2   4   4       12.28       14.89      0.37 o 
   3   4   4        0.15        0.24      0.13 o 
   4   4   4        0.10       -0.05      0.17 o 
   5   4   4        0.07        0.17      0.18 o 
  -6   5   4        0.82        0.78      0.19 o 
  -5   5   4       19.07       21.17      0.40 o 
  -4   5   4        8.77        8.20      0.25 o 
  -3   5   4       12.25       10.83      0.26 o 
  -2   5   4        0.60        0.67      0.11 o 
  -1   5   4        3.30        3.06      0.13 o 
   0   5   4        0.77        0.57      0.19 o 
   1   5   4        2.53        2.78      0.21 o 
   2   5   4        0.48        0.32      0.14 o 
   3   5   4        0.09       -0.01      0.15 o 
   4   5   4       35.91       36.55      0.72 o 
  -6   6   4       10.23       10.32      0.39 o 
  -5   6   4       23.88       24.70      0.47 o 
  -4   6   4        0.13        0.17      0.12 o 
  -3   6   4        0.00       -0.05      0.10 o 
  -2   6   4        4.68        5.21      0.32 o 
  -1   6   4        1.48        0.94      0.22 o 
   0   6   4       11.24       11.84      0.40 o 
   1   6   4       13.64       12.77      0.42 o 
   2   6   4        5.77        5.96      0.31 o 
   3   6   4        0.02       -0.11      0.22 o 
  -5   7   4        2.36        1.85      0.20 o 
  -4   7   4        1.75        1.24      0.16 o 
  -3   7   4       14.47       13.32      0.39 o 
  -2   7   4        0.05        0.36      0.21 o 
  -1   7   4        6.76        5.36      0.33 o 
   0   7   4        3.33        3.21      0.27 o 
   1   7   4        9.21        9.90      0.41 o 
  -1  -8   5        0.10        0.23      0.16 o 
   0  -8   5        0.04       -0.09      0.19 o 
   1  -8   5        2.99        1.75      0.23 o 
   2  -8   5        8.62        8.97      0.36 o 
   3  -8   5       10.80       11.25      0.43 o 
   4  -8   5        0.32        0.33      0.23 o 
  -3  -7   5       21.89       19.37      0.99 o 
  -2  -7   5        1.27        1.20      0.40 o 
  -1  -7   5       13.69       13.98      0.44 o 
   0  -7   5        9.00        8.40      0.29 o 
   1  -7   5        4.92        4.90      0.25 o 
   2  -7   5        0.72        0.12      0.19 o 
   3  -7   5       41.91       42.92      0.80 o 
   4  -7   5        2.34        2.82      0.16 o 
   5  -7   5        0.00        0.02      0.13 o 
  -4  -6   5        0.01       -0.06      0.13 o 
  -3  -6   5      114.08      114.93      5.48 o 
  -2  -6   5       21.41       21.41      0.89 o 
  -1  -6   5        5.76        6.07      0.28 o 
   0  -6   5        0.30       -0.05      0.12 o 
   1  -6   5       56.36       54.97      0.96 o 
   2  -6   5       10.51        9.60      0.41 o 
   3  -6   5       54.48       55.26      0.68 o 
   4  -6   5        2.29        2.02      0.15 o 
   5  -6   5       27.88       31.48      0.53 o 
   6  -6   5       19.48       18.82      0.44 o 
  -5  -5   5        0.49        0.00      0.13 o 
  -4  -5   5       15.88       15.91      0.41 o 
  -3  -5   5      294.55      298.11      6.36 o 
  -2  -5   5        0.82        0.53      0.16 o 
  -1  -5   5        0.01        0.01      0.08 o 
   0  -5   5        3.94        3.61      0.14 o 
   1  -5   5       95.29       98.17      1.33 o 
   2  -5   5       78.18       78.04      1.13 o 
   3  -5   5       65.34       63.80      0.67 o 
   4  -5   5       13.59       12.93      0.30 o 
   5  -5   5       42.41       46.95      0.67 o 
   6  -5   5        8.24        6.46      0.30 o 
  -6  -4   5        0.23       -0.12      0.24 o 
  -5  -4   5        0.27       -0.03      0.13 o 
  -4  -4   5       31.35       31.93      0.62 o 
  -3  -4   5        0.14        0.22      0.09 o 
  -2  -4   5        0.57        0.98      0.14 o 
  -1  -4   5      132.40      153.23      1.93 o 
   0  -4   5      108.55      118.86      1.20 o 
   1  -4   5       15.93       13.77      0.41 o 
   2  -4   5       22.20       22.14      0.36 o 
   3  -4   5       73.38       76.39      0.76 o 
   4  -4   5        3.03        4.16      0.17 o 
   5  -4   5        1.24        1.69      0.18 o 
   6  -4   5       22.63       22.28      0.50 o 
   7  -4   5        0.08        0.29      0.27 o 
  -6  -3   5        4.60        4.55      0.33 o 
  -5  -3   5        4.24        3.57      0.25 o 
  -4  -3   5        5.97        4.34      0.39 o 
  -3  -3   5      349.13      338.91      3.82 o 
  -2  -3   5        2.02        2.32      0.09 o 
  -1  -3   5      356.62      378.16      3.53 o 
   0  -3   5      181.75      201.19      1.94 o 
   1  -3   5       27.54       27.29      0.37 o 
   2  -3   5        0.89        1.70      0.11 o 
   3  -3   5        6.21        5.99      0.19 o 
   4  -3   5        7.97        7.76      0.20 o 
   5  -3   5      127.05      122.87      1.28 o 
   6  -3   5        2.35        1.48      0.22 o 
   7  -3   5        2.95        4.94      0.34 o 
  -7  -2   5        4.14        6.40      0.42 o 
  -6  -2   5        0.17       -0.09      0.18 o 
  -5  -2   5        0.37       -0.11      0.22 o 
  -4  -2   5       12.37       11.42      0.29 o 
  -3  -2   5      156.25      148.52      1.50 o 
  -2  -2   5       32.29       32.38      0.73 o 
  -1  -2   5       86.80       94.40      1.39 o 
   0  -2   5      126.33      133.55      1.44 o 
   1  -2   5      958.76     1027.94      9.37 o 
   2  -2   5      220.91      261.20      2.34 o 
   3  -2   5       18.29       20.70      0.31 o 
   4  -2   5        0.01       -0.03      0.07 o 
   5  -2   5       93.33       88.53      0.92 o 
   6  -2   5       37.45       36.44      0.70 o 
   7  -2   5        2.90        2.04      0.24 o 
  -7  -1   5        0.21        0.22      0.32 o 
  -6  -1   5        0.11       -0.09      0.19 o 
  -5  -1   5       34.57       36.36      0.71 o 
  -4  -1   5       52.76       48.41      0.56 o 
  -3  -1   5       45.99       45.29      0.50 o 
  -2  -1   5       85.67       99.26      0.95 o 
  -1  -1   5      807.89      843.37      8.52 o 
   0  -1   5       22.68       25.62      0.32 o 
   1  -1   5        3.22        2.34      0.12 o 
   2  -1   5      158.11      165.04      1.34 o 
   3  -1   5       61.97       58.62      0.54 o 
   4  -1   5      225.06      214.98      1.64 o 
   5  -1   5       78.79       72.79      0.74 o 
   6  -1   5        2.37        1.88      0.19 o 
   7  -1   5       10.98       10.84      0.36 o 
  -7   0   5        1.89        0.93      0.14 o 
  -6   0   5        0.49        0.08      0.13 o 
  -5   0   5        3.37        3.31      0.17 o 
  -4   0   5       23.04       23.10      0.35 o 
  -3   0   5       34.04       43.40      0.47 o 
  -2   0   5       99.92      107.50      0.97 o 
  -1   0   5       11.51       11.27      0.20 o 
   0   0   5      194.70      185.00      1.34 o 
   1   0   5     1257.42     1353.19      9.99 o 
   2   0   5      559.14      605.03      4.55 o 
   3   0   5        4.17        3.02      0.10 o 
   4   0   5       38.37       36.39      0.39 o 
   5   0   5      244.02      238.15      2.08 o 
   6   0   5        0.00        0.23      0.11 o 
   7   0   5        0.18        0.24      0.15 o 
  -7   1   5        0.06        0.16      0.15 o 
  -6   1   5        0.01       -0.07      0.14 o 
  -5   1   5       49.60       47.01      0.67 o 
  -4   1   5        0.10        0.09      0.10 o 
  -3   1   5       28.73       33.74      0.41 o 
  -2   1   5      109.52      110.43      0.89 o 
  -1   1   5      426.41      413.63      3.13 o 
   0   1   5      325.79      321.19      2.46 o 
   1   1   5      589.48      600.57      4.75 o 
   2   1   5       16.23       17.70      0.43 o 
   3   1   5       12.08       11.27      0.20 o 
   4   1   5      154.66      157.11      1.41 o 
   5   1   5        5.00        3.66      0.17 o 
   6   1   5       12.96       12.87      0.29 o 
  -7   2   5        0.52        0.11      0.17 o 
  -6   2   5        5.85        5.07      0.25 o 
  -5   2   5       21.91       21.78      0.41 o 
  -4   2   5       53.64       55.23      0.53 o 
  -3   2   5      230.57      248.00      1.81 o 
  -2   2   5      162.54      157.84      1.24 o 
  -1   2   5       16.81       18.64      0.30 o 
   0   2   5       63.99       70.62      0.67 o 
   1   2   5       14.01       15.80      0.24 o 
   2   2   5       85.21       81.12      0.77 o 
   3   2   5        8.16        9.09      0.19 o 
   4   2   5      328.64      336.38      2.63 o 
   5   2   5        6.07        7.50      0.23 o 
   6   2   5       13.13       13.22      0.47 o 
  -7   3   5        7.99        8.69      0.35 o 
  -6   3   5       20.72       20.19      0.43 o 
  -5   3   5        0.50       -0.04      0.11 o 
  -4   3   5        8.33        9.70      0.21 o 
  -3   3   5        0.27        0.85      0.10 o 
  -2   3   5       37.61       33.24      0.39 o 
  -1   3   5      206.90      200.92      1.70 o 
   0   3   5       33.61       32.71      0.41 o 
   1   3   5      187.19      183.38      1.55 o 
   2   3   5       41.02       44.34      0.48 o 
   3   3   5       14.33       14.98      0.41 o 
   4   3   5        4.29        3.63      0.27 o 
   5   3   5        0.01        0.21      0.17 o 
  -7   4   5        0.79        0.68      0.32 o 
  -6   4   5        2.59        2.23      0.23 o 
  -5   4   5       11.79       11.53      0.30 o 
  -4   4   5       13.30       12.61      0.27 o 
  -3   4   5        0.41        0.66      0.10 o 
  -2   4   5       11.73       12.52      0.25 o 
  -1   4   5        0.95        1.46      0.11 o 
   0   4   5        7.96        7.93      0.24 o 
   1   4   5       13.81       13.79      0.35 o 
   2   4   5        3.74        3.88      0.30 o 
   3   4   5       34.44       34.16      0.66 o 
   4   4   5      154.73      157.01      2.05 o 
   5   4   5        4.12        4.00      0.29 o 
  -6   5   5        1.15        1.41      0.21 o 
  -5   5   5        5.34        4.48      0.21 o 
  -4   5   5       25.73       27.50      0.44 o 
  -3   5   5        5.72        5.46      0.21 o 
  -2   5   5        2.67        1.65      0.13 o 
  -1   5   5       12.61       11.91      0.22 o 
   0   5   5        2.99        3.44      0.25 o 
   1   5   5       18.66       17.49      0.49 o 
   2   5   5        8.43        7.86      0.36 o 
   3   5   5       20.77       23.18      0.56 o 
   4   5   5       18.82       19.05      0.54 o 
  -5   6   5        1.32        1.59      0.18 o 
  -4   6   5        0.32        0.27      0.13 o 
  -3   6   5        0.39        0.27      0.13 o 
  -2   6   5        5.03        6.27      0.19 o 
  -1   6   5        0.01       -0.10      0.20 o 
   0   6   5        7.33        8.71      0.44 o 
   1   6   5        0.30        0.40      0.19 o 
   2   6   5        0.00       -0.09      0.18 o 
  -4   7   5        0.00        0.00      0.14 o 
  -3   7   5        1.33        1.20      0.20 o 
  -2   7   5        0.16        0.50      0.22 o 
  -1   7   5        0.09       -0.11      0.21 o 
   0   7   5        0.15        0.03      0.35 o 
   1   7   5        0.69        0.35      0.21 o 
  -1  -8   6        0.01        0.02      0.18 o 
   0  -8   6        1.58        1.66      0.20 o 
   1  -8   6        7.18        7.74      0.45 o 
   2  -8   6        0.38        0.01      0.27 o 
   3  -8   6       15.91       18.30      0.54 o 
   4  -8   6       21.63       23.62      0.66 o 
  -3  -7   6        0.02       -0.18      0.36 o 
  -2  -7   6       12.09       12.15      1.10 o 
  -1  -7   6        0.63        0.45      0.12 o 
   0  -7   6        7.83        6.88      0.47 o 
   1  -7   6        1.47        1.44      0.19 o 
   2  -7   6        0.98        0.18      0.34 o 
   3  -7   6        0.27       -0.09      0.18 o 
   4  -7   6        8.40        9.31      0.51 o 
   5  -7   6       11.64       12.52      0.32 o 
  -4  -6   6       55.53       53.38      0.88 o 
  -3  -6   6       56.63       55.38      1.09 o 
  -2  -6   6        1.66        2.06      0.27 o 
  -1  -6   6        0.49        0.51      0.10 o 
   0  -6   6        0.04        0.23      0.12 o 
   1  -6   6       12.43       12.20      0.36 o 
   2  -6   6       23.49       24.42      0.65 o 
   3  -6   6       21.27       21.70      0.40 o 
   4  -6   6       10.79       12.97      0.35 o 
   5  -6   6       20.05       19.47      0.45 o 
   6  -6   6       15.92       16.94      0.42 o 
  -5  -5   6        0.38        0.31      0.18 o 
  -4  -5   6       24.69       23.06      0.52 o 
  -3  -5   6        3.00        3.46      0.16 o 
  -2  -5   6       24.31       25.76      0.61 o 
  -1  -5   6       67.92       68.39      0.75 o 
   0  -5   6       34.14       34.65      0.46 o 
   1  -5   6       22.55       22.41      0.35 o 
   2  -5   6       70.69       73.00      0.93 o 
   3  -5   6       21.83       22.11      0.40 o 
   4  -5   6       24.34       23.63      0.43 o 
   5  -5   6        0.30        0.31      0.15 o 
   6  -5   6        7.26        7.46      0.32 o 
  -5  -4   6        2.26        2.55      0.24 o 
  -4  -4   6      171.71      172.34      2.25 o 
  -3  -4   6      141.64      143.42      1.62 o 
  -2  -4   6        1.31        1.32      0.09 o 
  -1  -4   6       22.60       25.93      0.36 o 
   0  -4   6      164.15      170.45      1.70 o 
   1  -4   6       16.54       18.68      0.50 o 
   2  -4   6      118.19      125.07      1.34 o 
   3  -4   6       12.48       13.43      0.29 o 
   4  -4   6      143.89      147.79      1.37 o 
   5  -4   6       74.26       72.11      0.82 o 
   6  -4   6       17.56       16.16      0.47 o 
  -6  -3   6        0.04        0.22      0.20 o 
  -5  -3   6        0.35       -0.09      0.18 o 
  -4  -3   6      374.48      376.80      4.54 o 
  -3  -3   6       52.61       55.69      0.70 o 
  -2  -3   6        1.31        1.93      0.09 o 
  -1  -3   6      168.88      176.10      1.60 o 
   0  -3   6      213.99      209.53      2.03 o 
   1  -3   6       73.05       90.50      1.06 o 
   2  -3   6      529.27      535.34      5.00 o 
   3  -3   6       23.92       22.97      0.37 o 
   4  -3   6        2.12        2.36      0.19 o 
   5  -3   6       65.93       63.86      0.85 o 
   6  -3   6        4.95        3.75      0.27 o 
   7  -3   6        0.02       -0.04      0.21 o 
  -6  -2   6        6.33        6.46      0.38 o 
  -5  -2   6       33.83       35.54      0.73 o 
  -4  -2   6        3.09        3.13      0.23 o 
  -3  -2   6       10.76       11.69      0.28 o 
  -2  -2   6        2.01        3.84      0.16 o 
  -1  -2   6      636.19      712.88      6.15 o 
   0  -2   6      377.27      353.96      3.34 o 
   1  -2   6       56.94       57.04      0.66 o 
   2  -2   6       95.22      100.69      1.05 o 
   3  -2   6        7.82        6.45      0.16 o 
   4  -2   6        3.52        3.06      0.14 o 
   5  -2   6       22.06       22.19      0.46 o 
   6  -2   6        9.71        9.10      0.36 o 
   7  -2   6        4.08        5.04      0.31 o 
  -7  -1   6        0.53        0.48      0.24 o 
  -6  -1   6       20.29       19.76      0.63 o 
  -5  -1   6       16.99       14.97      0.47 o 
  -4  -1   6      313.33      308.23      2.61 o 
  -3  -1   6       53.50       46.99      0.53 o 
  -2  -1   6      165.95      174.62      1.62 o 
  -1  -1   6      237.94      251.60      2.40 o 
   0  -1   6      243.53      254.59      2.43 o 
   1  -1   6        0.57        0.50      0.12 o 
   2  -1   6      162.21      161.34      1.27 o 
   3  -1   6      100.58       95.46      0.82 o 
   4  -1   6       85.88       77.93      0.71 o 
   5  -1   6       57.88       56.05      0.67 o 
   6  -1   6        0.43        0.54      0.13 o 
   7  -1   6        8.44       11.78      0.41 o 
  -7   0   6        0.42        0.58      0.13 o 
  -6   0   6        0.02       -0.06      0.12 o 
  -5   0   6        8.66        7.30      0.23 o 
  -4   0   6       89.02       86.59      0.92 o 
  -3   0   6       81.76       82.00      0.80 o 
  -2   0   6        2.88        4.67      0.14 o 
  -1   0   6      422.68      439.20      3.57 o 
   0   0   6      108.82      128.03      0.93 o 
   1   0   6      873.29      929.50      6.92 o 
   2   0   6       69.46       67.98      0.65 o 
   3   0   6        2.57        2.09      0.12 o 
   4   0   6       13.81       12.26      0.25 o 
   5   0   6       35.57       34.22      0.48 o 
   6   0   6       15.91       14.98      0.37 o 
  -7   1   6        0.06        0.14      0.15 o 
  -6   1   6        0.87        0.36      0.15 o 
  -5   1   6       87.11       89.69      1.09 o 
  -4   1   6       17.55       19.80      0.30 o 
  -3   1   6       12.19       11.72      0.22 o 
  -2   1   6      107.84      109.92      0.90 o 
  -1   1   6      300.55      303.25      2.99 o 
   0   1   6        4.17        3.60      0.11 o 
   1   1   6      111.91      121.92      1.03 o 
   2   1   6        2.80        2.29      0.11 o 
   3   1   6      110.85      108.95      0.96 o 
   4   1   6       10.44        8.74      0.24 o 
   5   1   6       23.31       22.23      0.38 o 
   6   1   6        3.30        3.06      0.18 o 
  -7   2   6        2.16        2.45      0.23 o 
  -6   2   6        0.10       -0.07      0.14 o 
  -5   2   6        7.23        9.01      0.26 o 
  -4   2   6        2.01        2.59      0.13 o 
  -3   2   6        9.92        9.99      0.23 o 
  -2   2   6        2.73        3.41      0.12 o 
  -1   2   6        0.59        0.32      0.07 o 
   0   2   6      138.06      143.54      1.19 o 
   1   2   6      739.10      730.90      5.78 o 
   2   2   6        2.07        2.55      0.14 o 
   3   2   6       24.36       23.98      0.35 o 
   4   2   6       79.56       81.46      0.88 o 
   5   2   6       22.87       21.78      0.39 o 
   6   2   6        0.00        0.35      0.20 o 
  -7   3   6        0.05        0.06      0.20 o 
  -6   3   6       12.10       11.56      0.51 o 
  -5   3   6       24.93       28.34      0.45 o 
  -4   3   6        8.75       10.91      0.24 o 
  -3   3   6       30.76       28.21      0.37 o 
  -2   3   6       24.19       20.91      0.34 o 
  -1   3   6        2.06        1.44      0.14 o 
   0   3   6        4.19        3.92      0.14 o 
   1   3   6       37.24       36.62      0.46 o 
   2   3   6        2.13        1.85      0.11 o 
   3   3   6      105.51      111.75      1.94 o 
   4   3   6        2.73        2.42      0.29 o 
   5   3   6       12.58       11.67      0.44 o 
  -6   4   6        0.50        0.17      0.19 o 
  -5   4   6       23.40       27.29      0.49 o 
  -4   4   6       22.93       22.31      0.37 o 
  -3   4   6       66.72       66.16      0.73 o 
  -2   4   6       14.65       15.80      0.28 o 
  -1   4   6       13.25       12.87      0.27 o 
   0   4   6        0.00        0.12      0.09 o 
   1   4   6       67.45       65.98      0.79 o 
   2   4   6        2.24        2.69      0.25 o 
   3   4   6      105.58      111.28      1.75 o 
   4   4   6        0.25        0.42      0.20 o 
  -6   5   6        0.15        0.32      0.21 o 
  -5   5   6        1.57        1.86      0.19 o 
  -4   5   6        0.25        0.45      0.13 o 
  -3   5   6       18.44       17.37      0.36 o 
  -2   5   6        6.70        6.46      0.21 o 
  -1   5   6        0.11        0.46      0.47 o 
   0   5   6        8.01        6.92      0.32 o 
   1   5   6       39.09       37.53      0.79 o 
   2   5   6        0.07       -0.10      0.19 o 
   3   5   6        0.14        0.20      0.28 o 
  -5   6   6        8.79        8.94      0.45 o 
  -4   6   6        3.39        2.65      0.19 o 
  -3   6   6        0.03        0.10      0.13 o 
  -2   6   6        0.52        0.71      0.14 o 
  -1   6   6        0.75        0.49      0.21 o 
   0   6   6        3.33        2.98      0.27 o 
   1   6   6        0.45        0.18      0.25 o 
   2   6   6        5.13        3.89      0.33 o 
  -3   7   6        0.49        0.29      0.12 o 
  -2   7   6        0.60        0.45      0.24 o 
  -1   7   6        0.51        0.56      0.25 o 
   0   7   6        3.24        2.65      0.39 o 
  -1  -8   7        3.19        3.57      0.23 o 
   0  -8   7       11.79       10.76      0.39 o 
   1  -8   7        5.32        4.74      0.30 o 
   2  -8   7        1.83        2.13      0.34 o 
   3  -8   7        7.95        8.33      0.42 o 
  -2  -7   7        3.05        2.83      0.40 o 
  -1  -7   7        5.21        6.61      0.28 o 
   0  -7   7        2.37        3.18      0.23 o 
   1  -7   7        0.43        0.21      0.18 o 
   2  -7   7        5.82        5.47      0.37 o 
   3  -7   7       55.72       62.67      1.31 o 
   4  -7   7        2.03        1.78      0.18 o 
   5  -7   7        1.54        1.85      0.20 o 
  -4  -6   7        0.45        0.30      0.16 o 
  -3  -6   7        1.52        1.27      0.17 o 
  -2  -6   7        0.99        1.24      0.15 o 
  -1  -6   7        5.17        5.51      0.25 o 
   0  -6   7       33.88       34.72      0.65 o 
   1  -6   7       15.89       15.47      0.42 o 
   2  -6   7        5.71        6.24      0.36 o 
   3  -6   7      118.98      127.54      1.53 o 
   4  -6   7       36.26       37.23      0.68 o 
   5  -6   7       44.22       43.28      0.71 o 
  -5  -5   7        0.04       -0.08      0.16 o 
  -4  -5   7        2.89        3.45      0.25 o 
  -3  -5   7       52.89       51.06      0.84 o 
  -2  -5   7        0.13        0.03      0.10 o 
  -1  -5   7        4.99        4.75      0.19 o 
   0  -5   7        7.62        8.40      0.30 o 
   1  -5   7        9.29       10.00      0.48 o 
   2  -5   7        0.04        0.08      0.10 o 
   3  -5   7       10.83       11.00      0.29 o 
   4  -5   7       33.80       34.79      0.54 o 
   5  -5   7        7.94        8.83      0.30 o 
   6  -5   7        3.91        3.91      0.26 o 
  -5  -4   7       12.61       10.17      0.40 o 
  -4  -4   7      114.39      111.65      1.59 o 
  -3  -4   7        1.81        1.75      0.18 o 
  -2  -4   7       10.66       10.55      0.23 o 
  -1  -4   7        1.73        1.22      0.13 o 
   0  -4   7        0.15        0.50      0.08 o 
   1  -4   7       67.12       72.20      0.82 o 
   2  -4   7       38.45       38.47      0.55 o 
   3  -4   7        5.77        6.17      0.23 o 
   4  -4   7       16.93       17.61      0.37 o 
   5  -4   7       22.97       22.96      0.45 o 
   6  -4   7        2.23        1.16      0.21 o 
  -6  -3   7        4.71        5.50      0.34 o 
  -5  -3   7       13.96       13.00      0.46 o 
  -4  -3   7        0.30        0.77      0.28 o 
  -3  -3   7       44.34       41.13      1.07 o 
  -2  -3   7       79.87       89.67      1.09 o 
  -1  -3   7       23.75       23.12      0.40 o 
   0  -3   7        2.95        1.85      0.14 o 
   1  -3   7        0.80        0.79      0.10 o 
   2  -3   7       59.01       56.00      0.65 o 
   3  -3   7      102.01       95.49      1.02 o 
   4  -3   7       25.50       26.18      0.41 o 
   5  -3   7        6.83        8.52      0.30 o 
   6  -3   7       11.98       12.20      0.42 o 
  -6  -2   7        0.01        0.00      0.21 o 
  -5  -2   7       63.64       59.55      1.18 o 
  -4  -2   7      390.06      374.91      4.54 o 
  -3  -2   7        7.01        8.43      0.25 o 
  -2  -2   7       10.31       11.92      0.42 o 
  -1  -2   7       65.59       72.19      0.75 o 
   0  -2   7       22.64       30.97      0.42 o 
   1  -2   7      109.20      121.87      1.27 o 
   2  -2   7      100.98       99.41      0.96 o 
   3  -2   7      165.96      151.97      1.30 o 
   4  -2   7      192.89      197.50      1.64 o 
   5  -2   7      118.07      107.72      1.29 o 
   6  -2   7       10.48       12.66      0.47 o 
  -6  -1   7        0.87        1.22      0.26 o 
  -5  -1   7      144.00      147.43      1.76 o 
  -4  -1   7      150.41      151.63      1.57 o 
  -3  -1   7        0.25        0.24      0.07 o 
  -2  -1   7      198.09      201.35      1.87 o 
  -1  -1   7       19.42       16.99      0.29 o 
   0  -1   7       75.28       89.16      0.90 o 
   1  -1   7      546.57      575.95      4.39 o 
   2  -1   7        2.42        3.89      0.13 o 
   3  -1   7       14.88       13.82      0.22 o 
   4  -1   7       52.68       49.72      0.51 o 
   5  -1   7        0.90        0.40      0.13 o 
   6  -1   7        5.01        4.56      0.20 o 
  -7   0   7        8.51        9.21      0.27 o 
  -6   0   7        5.00        4.01      0.29 o 
  -5   0   7        0.33        0.53      0.13 o 
  -4   0   7       68.12       68.10      0.73 o 
  -3   0   7        7.80        7.89      0.18 o 
  -2   0   7      330.23      370.97      3.06 o 
  -1   0   7      102.25       93.34      0.80 o 
   0   0   7       15.59       15.75      0.35 o 
   1   0   7       24.63       27.51      0.34 o 
   2   0   7       13.43       13.04      0.24 o 
   3   0   7       23.81       21.48      0.43 o 
   4   0   7       15.38       15.87      0.32 o 
   5   0   7       59.61       55.87      0.72 o 
   6   0   7       21.45       24.90      0.50 o 
  -7   1   7        6.37        7.11      0.30 o 
  -6   1   7        1.15        0.67      0.17 o 
  -5   1   7       69.27       73.38      0.88 o 
  -4   1   7      143.96      141.19      1.25 o 
  -3   1   7       30.13       29.70      0.36 o 
  -2   1   7       45.31       51.35      0.49 o 
  -1   1   7      153.15      150.32      1.29 o 
   0   1   7       10.73       12.41      0.20 o 
   1   1   7      206.07      209.57      1.55 o 
   2   1   7       50.48       49.62      0.56 o 
   3   1   7       57.06       55.25      0.62 o 
   4   1   7      119.46      114.76      1.12 o 
   5   1   7        0.21        0.09      0.12 o 
   6   1   7        1.94        3.10      0.20 o 
  -7   2   7        0.16       -0.09      0.18 o 
  -6   2   7        6.06        4.00      0.24 o 
  -5   2   7       34.98       41.56      0.58 o 
  -4   2   7       30.73       30.09      0.41 o 
  -3   2   7        1.33        1.83      0.11 o 
  -2   2   7      160.30      171.75      1.37 o 
  -1   2   7       10.90       12.18      0.22 o 
   0   2   7      294.51      299.63      2.36 o 
   1   2   7        0.78        0.55      0.09 o 
   2   2   7       11.87       13.12      0.26 o 
   3   2   7        0.01       -0.05      0.10 o 
   4   2   7        4.28        4.37      0.19 o 
   5   2   7       26.75       27.95      0.43 o 
  -6   3   7       23.99       23.30      0.58 o 
  -5   3   7        0.16        0.13      0.16 o 
  -4   3   7       11.00       10.55      0.27 o 
  -3   3   7       16.76       15.55      0.29 o 
  -2   3   7      100.79      108.38      0.99 o 
  -1   3   7       28.26       26.55      0.36 o 
   0   3   7       19.38       19.40      0.30 o 
   1   3   7        1.56        1.79      0.12 o 
   2   3   7        8.94        8.94      0.23 o 
   3   3   7        0.07       -0.05      0.10 o 
   4   3   7       32.81       32.47      0.79 o 
   5   3   7        0.25        0.03      0.19 o 
  -6   4   7        0.14        0.45      0.22 o 
  -5   4   7        3.96        5.19      0.24 o 
  -4   4   7        1.14        1.20      0.14 o 
  -3   4   7        0.66        0.45      0.12 o 
  -2   4   7        8.34        8.65      0.24 o 
  -1   4   7       14.04       12.68      0.29 o 
   0   4   7      251.12      243.94      2.23 o 
   1   4   7       14.67       14.09      0.32 o 
   2   4   7       14.63       15.15      0.38 o 
   3   4   7        3.19        4.77      0.34 o 
   4   4   7       20.59       20.55      0.64 o 
  -5   5   7        0.66        0.73      0.18 o 
  -4   5   7        9.42        8.41      0.27 o 
  -3   5   7        0.15        0.02      0.12 o 
  -2   5   7        2.84        3.52      0.18 o 
  -1   5   7        1.13        0.96      0.14 o 
   0   5   7        2.82        3.52      0.17 o 
   1   5   7        1.29        0.89      0.21 o 
   2   5   7       30.52       32.89      0.79 o 
   3   5   7       13.02       13.77      0.59 o 
  -4   6   7        8.10        7.23      0.29 o 
  -3   6   7        8.94        8.66      0.30 o 
  -2   6   7        1.95        1.59      0.18 o 
  -1   6   7        0.32        0.31      0.12 o 
   0   6   7       21.41       20.54      0.63 o 
   1   6   7        5.43        6.28      0.84 o 
   0  -8   8       17.20       19.33      0.58 o 
   1  -8   8        5.88        5.26      0.47 o 
   2  -8   8       28.02       31.30      1.35 o 
  -2  -7   8        3.54        3.32      0.28 o 
  -1  -7   8       24.64       24.17      0.55 o 
   0  -7   8       85.96       93.60      1.39 o 
   1  -7   8       12.51       11.85      0.42 o 
   2  -7   8      185.79      204.38      3.17 o 
   3  -7   8       23.35       23.30      0.76 o 
   4  -7   8        1.14        0.74      0.23 o 
  -3  -6   8       12.70       11.88      0.51 o 
  -2  -6   8        0.01        0.10      0.15 o 
  -1  -6   8       18.65       18.19      0.46 o 
   0  -6   8       18.09       17.78      0.58 o 
   1  -6   8        3.10        3.44      0.23 o 
   2  -6   8       20.07       22.19      0.88 o 
   3  -6   8        1.44        1.05      0.21 o 
   4  -6   8       73.44       73.12      0.96 o 
   5  -6   8       49.11       52.42      0.82 o 
  -4  -5   8        7.57        6.92      0.34 o 
  -3  -5   8        2.82        2.75      0.29 o 
  -2  -5   8       37.04       40.37      0.72 o 
  -1  -5   8        2.99        2.84      0.26 o 
   0  -5   8        0.04        0.01      0.13 o 
   1  -5   8        1.59        1.53      0.18 o 
   2  -5   8      261.88      275.95      3.03 o 
   3  -5   8       20.20       19.05      0.40 o 
   4  -5   8        2.35        3.16      0.40 o 
   5  -5   8        5.64        5.31      0.25 o 
   6  -5   8        9.45       10.20      0.37 o 
  -5  -4   8        1.30        1.27      0.27 o 
  -4  -4   8        0.28       -0.09      0.17 o 
  -3  -4   8        6.54        6.19      0.47 o 
  -2  -4   8        6.57        6.22      0.37 o 
  -1  -4   8       60.72       60.01      0.94 o 
   0  -4   8      210.67      207.39      2.60 o 
   1  -4   8        9.81        9.12      0.19 o 
   2  -4   8      326.39      333.26      4.23 o 
   3  -4   8       68.84       68.20      0.96 o 
   4  -4   8      148.90      141.44      1.46 o 
   5  -4   8       34.92       33.08      0.60 o 
   6  -4   8        0.09        0.26      0.21 o 
  -6  -3   8        0.50        0.44      0.21 o 
  -5  -3   8        9.79       11.94      0.44 o 
  -4  -3   8       72.17       64.00      1.05 o 
  -3  -3   8        2.46        1.91      0.19 o 
  -2  -3   8        0.13        0.27      0.13 o 
  -1  -3   8       43.55       43.60      0.58 o 
   0  -3   8        0.98        1.11      0.08 o 
   1  -3   8        2.66        2.58      0.15 o 
   2  -3   8       32.84       31.82      0.45 o 
   3  -3   8       13.68       13.47      0.31 o 
   4  -3   8       41.75       49.38      0.62 o 
   5  -3   8        0.05        0.02      0.14 o 
   6  -3   8        0.50        0.06      0.19 o 
  -6  -2   8        0.19        0.70      0.26 o 
  -5  -2   8       68.53       64.80      1.10 o 
  -4  -2   8        5.54        4.91      0.28 o 
  -3  -2   8       11.83       10.72      0.30 o 
  -2  -2   8        5.21        6.47      0.23 o 
  -1  -2   8       28.26       23.05      0.37 o 
   0  -2   8      191.39      192.51      1.76 o 
   1  -2   8        0.59        0.28      0.08 o 
   2  -2   8      189.96      189.20      1.69 o 
   3  -2   8        9.04       10.03      0.24 o 
   4  -2   8        0.06        0.14      0.12 o 
   5  -2   8        9.55        9.19      0.36 o 
   6  -2   8        0.29       -0.07      0.18 o 
  -6  -1   8        4.10        3.40      0.28 o 
  -5  -1   8        0.95        1.40      0.23 o 
  -4  -1   8       36.86       34.73      0.47 o 
  -3  -1   8       32.14       33.52      0.45 o 
  -2  -1   8        0.04        0.26      0.05 o 
  -1  -1   8       81.13       82.89      0.93 o 
   0  -1   8       99.34       91.97      0.95 o 
   1  -1   8       15.33       12.07      0.22 o 
   2  -1   8      113.22      106.43      0.91 o 
   3  -1   8       69.06       66.87      0.61 o 
   4  -1   8       33.74       38.53      0.47 o 
   5  -1   8        9.07        9.13      0.29 o 
   6  -1   8        7.27       11.22      0.40 o 
  -6   0   8        6.92        4.72      0.26 o 
  -5   0   8      299.36      306.23      2.86 o 
  -4   0   8       33.05       30.14      0.52 o 
  -3   0   8        0.31        0.27      0.08 o 
  -2   0   8        2.90        3.52      0.14 o 
  -1   0   8        0.33        0.95      0.09 o 
   0   0   8       62.86       71.11      0.65 o 
   1   0   8       33.84       36.52      0.41 o 
   2   0   8        0.80        0.53      0.09 o 
   3   0   8      289.86      284.88      2.43 o 
   4   0   8      144.86      135.32      1.40 o 
   5   0   8        0.72        0.40      0.13 o 
   6   0   8        0.09        0.07      0.15 o 
  -6   1   8       23.27       22.73      0.49 o 
  -5   1   8       80.67       85.53      1.01 o 
  -4   1   8        7.19        7.54      0.21 o 
  -3   1   8       39.44       39.55      0.48 o 
  -2   1   8       25.65       27.41      0.34 o 
  -1   1   8       62.05       66.47      0.60 o 
   0   1   8       66.72       71.28      0.69 o 
   1   1   8       65.93       66.68      0.64 o 
   2   1   8       15.62       16.51      0.30 o 
   3   1   8        0.15        0.28      0.12 o 
   4   1   8        5.27        5.14      0.21 o 
   5   1   8        2.81        2.92      0.20 o 
  -6   2   8        1.39        2.07      0.21 o 
  -5   2   8       56.33       61.45      0.82 o 
  -4   2   8       12.33       11.15      0.32 o 
  -3   2   8       42.02       42.88      0.49 o 
  -2   2   8        2.24        2.46      0.12 o 
  -1   2   8       44.24       43.20      0.45 o 
   0   2   8       12.66       13.12      0.26 o 
   1   2   8        3.43        4.15      0.15 o 
   2   2   8       11.27       11.80      0.27 o 
   3   2   8       39.34       35.84      0.52 o 
   4   2   8       57.61       59.39      0.78 o 
   5   2   8        4.87        6.54      0.25 o 
  -6   3   8        8.38        8.30      0.40 o 
  -5   3   8       73.94       79.97      1.07 o 
  -4   3   8        0.35        0.22      0.13 o 
  -3   3   8        4.23        4.92      0.18 o 
  -2   3   8       14.98       13.92      0.28 o 
  -1   3   8       21.22       23.17      0.44 o 
   0   3   8       47.33       47.97      0.58 o 
   1   3   8        1.43        1.03      0.12 o 
   2   3   8       40.20       40.53      0.54 o 
   3   3   8       65.79       67.25      0.83 o 
   4   3   8        4.63        4.24      0.25 o 
  -6   4   8       13.38       14.32      0.50 o 
  -5   4   8        5.34        5.92      0.29 o 
  -4   4   8        1.89        1.92      0.16 o 
  -3   4   8       28.92       26.42      0.44 o 
  -2   4   8       12.01       11.76      0.29 o 
  -1   4   8       24.22       24.50      0.42 o 
   0   4   8        7.70        7.92      0.25 o 
   1   4   8        5.50        5.85      0.22 o 
   2   4   8        0.56        0.16      0.16 o 
   3   4   8        0.14        0.14      0.22 o 
  -5   5   8        5.05        6.20      0.31 o 
  -4   5   8        1.15        0.87      0.15 o 
  -3   5   8       18.25       18.78      0.40 o 
  -2   5   8       14.60       13.89      0.33 o 
  -1   5   8        0.02       -0.06      0.13 o 
   0   5   8        1.75        1.76      0.14 o 
   1   5   8        0.06        0.10      0.20 o 
   2   5   8        0.44       -0.02      0.22 o 
  -4   6   8        0.05        0.04      0.16 o 
  -3   6   8        3.56        3.21      0.22 o 
  -2   6   8        6.03        5.12      0.23 o 
  -1   6   8       42.44       41.49      0.77 o 
   0   6   8       18.31       18.15      0.62 o 
  -2  -7   9        0.01       -0.08      0.16 o 
  -1  -7   9       66.90       68.82      1.12 o 
   0  -7   9       36.58       37.18      0.76 o 
   1  -7   9        0.74        1.09      0.27 o 
   2  -7   9        1.11        0.81      0.29 o 
   3  -7   9       11.62       10.21      0.54 o 
   4  -7   9        2.76        3.43      0.32 o 
  -3  -6   9        4.25        4.16      0.26 o 
  -2  -6   9        6.95        7.01      0.33 o 
  -1  -6   9       87.87       88.83      1.34 o 
   0  -6   9       17.77       16.46      0.68 o 
   1  -6   9       61.04       63.15      1.26 o 
   2  -6   9       63.05       65.61      1.66 o 
   3  -6   9       28.83       30.01      0.86 o 
   4  -6   9        7.48        7.33      0.29 o 
   5  -6   9        1.05        0.77      0.23 o 
  -4  -5   9        7.57        8.69      0.38 o 
  -3  -5   9        2.14        2.29      0.23 o 
  -2  -5   9       11.99       11.76      0.35 o 
  -1  -5   9      194.17      189.96      2.46 o 
   0  -5   9      171.48      171.11      2.25 o 
   1  -5   9      173.16      179.50      2.78 o 
   2  -5   9      185.03      189.44      2.62 o 
   3  -5   9        2.77        2.69      0.18 o 
   4  -5   9        2.04        2.12      0.23 o 
   5  -5   9        2.08        1.85      0.23 o 
  -5  -4   9        2.03        3.30      0.28 o 
  -4  -4   9        1.01        0.41      0.18 o 
  -3  -4   9       18.68       17.05      0.48 o 
  -2  -4   9       24.70       23.95      0.56 o 
  -1  -4   9        2.41        4.17      0.21 o 
   0  -4   9        4.78        4.36      0.25 o 
   1  -4   9       42.03       43.49      0.54 o 
   2  -4   9        4.58        4.16      0.22 o 
   3  -4   9       46.34       42.57      0.71 o 
   4  -4   9      112.60      104.45      1.17 o 
   5  -4   9        0.21       -0.11      0.22 o 
  -5  -3   9        0.24        0.45      0.20 o 
  -4  -3   9        1.39        0.98      0.20 o 
  -3  -3   9       33.59       34.41      0.69 o 
  -2  -3   9       54.63       60.50      0.98 o 
  -1  -3   9        2.65        3.02      0.21 o 
   0  -3   9       35.69       34.93      0.59 o 
   1  -3   9      330.92      323.12      3.17 o 
   2  -3   9      228.47      218.17      2.41 o 
   3  -3   9        0.67        0.38      0.15 o 
   4  -3   9       33.05       29.73      0.50 o 
   5  -3   9       13.73       13.84      0.38 o 
   6  -3   9        4.72        6.29      0.46 o 
  -6  -2   9        5.77        5.89      0.36 o 
  -5  -2   9        0.12        0.07      0.20 o 
  -4  -2   9        1.54        0.58      0.18 o 
  -3  -2   9        1.48        0.72      0.23 o 
  -2  -2   9       83.47       75.71      0.88 o 
  -1  -2   9      366.55      370.13      3.90 o 
   0  -2   9        0.33        0.27      0.08 o 
   1  -2   9      265.82      274.24      2.34 o 
   2  -2   9      106.62      108.36      1.07 o 
   3  -2   9      156.15      146.61      1.29 o 
   4  -2   9      128.62      111.75      1.10 o 
   5  -2   9        0.37        0.68      0.14 o 
   6  -2   9        0.00       -0.07      0.17 o 
  -6  -1   9        3.25        3.07      0.34 o 
  -5  -1   9       15.97       12.93      0.47 o 
  -4  -1   9       28.97       25.54      0.40 o 
  -3  -1   9        0.13        0.14      0.11 o 
  -2  -1   9        7.14        6.49      0.19 o 
  -1  -1   9       15.78       16.16      0.30 o 
   0  -1   9        5.10        5.15      0.18 o 
   1  -1   9       43.82       46.13      0.52 o 
   2  -1   9        8.62        7.45      0.19 o 
   3  -1   9       40.17       46.04      0.62 o 
   4  -1   9        6.23        3.83      0.21 o 
   5  -1   9       10.46        9.53      0.33 o 
  -6   0   9        7.43        7.24      0.26 o 
  -5   0   9        8.47        6.76      0.27 o 
  -4   0   9        3.34        3.71      0.18 o 
  -3   0   9       13.51       12.50      0.26 o 
  -2   0   9        6.26        6.24      0.20 o 
  -1   0   9      114.25      118.54      1.02 o 
   0   0   9        3.12        3.62      0.13 o 
   1   0   9      174.92      176.61      1.43 o 
   2   0   9        5.83        5.65      0.19 o 
   3   0   9       19.32       19.38      0.36 o 
   4   0   9        0.00        0.14      0.13 o 
   5   0   9        4.09        3.19      0.20 o 
  -6   1   9        0.50        0.31      0.18 o 
  -5   1   9        5.72        4.76      0.25 o 
  -4   1   9       23.51       22.90      0.39 o 
  -3   1   9        0.07       -0.05      0.09 o 
  -2   1   9       67.55       69.65      0.67 o 
  -1   1   9        8.70        8.37      0.19 o 
   0   1   9       10.74       10.77      0.21 o 
   1   1   9       31.12       30.64      0.41 o 
   2   1   9       50.87       46.83      0.58 o 
   3   1   9       57.41       59.94      0.75 o 
   4   1   9        2.27        3.00      0.19 o 
   5   1   9        0.47        0.11      0.14 o 
  -6   2   9       74.68       76.41      1.21 o 
  -5   2   9       56.82       56.00      0.79 o 
  -4   2   9        0.09        0.09      0.12 o 
  -3   2   9        0.00        0.00      0.11 o 
  -2   2   9        3.96        4.91      0.17 o 
  -1   2   9       10.79       10.08      0.24 o 
   0   2   9        0.91        1.09      0.12 o 
   1   2   9       19.81       20.57      0.34 o 
   2   2   9       92.59       94.39      1.04 o 
   3   2   9       85.89       89.01      1.00 o 
   4   2   9       13.93       11.96      0.33 o 
  -6   3   9       16.77       19.44      0.56 o 
  -5   3   9        8.08        8.31      0.68 o 
  -4   3   9        7.41        7.17      0.32 o 
  -3   3   9       13.27       14.11      0.32 o 
  -2   3   9        9.57       11.26      0.27 o 
  -1   3   9        4.93        4.40      0.17 o 
   0   3   9       18.56       19.53      0.36 o 
   1   3   9        9.75        9.93      0.28 o 
   2   3   9        8.79        8.96      0.27 o 
   3   3   9        0.02        0.09      0.13 o 
   4   3   9        0.01       -0.05      0.13 o 
  -5   4   9       15.76       16.04      0.51 o 
  -4   4   9        4.04        3.46      0.26 o 
  -3   4   9        8.42        8.77      0.27 o 
  -2   4   9        3.39        3.21      0.18 o 
  -1   4   9        9.57        8.92      0.27 o 
   0   4   9        0.52        0.58      0.13 o 
   1   4   9        1.64        1.71      0.16 o 
   2   4   9       30.93       29.86      0.47 o 
   3   4   9       35.58       39.57      0.95 o 
  -4   5   9        0.00       -0.07      0.15 o 
  -3   5   9        0.15        0.13      0.14 o 
  -2   5   9        4.85        5.63      0.24 o 
  -1   5   9        7.77        7.30      0.27 o 
   0   5   9        6.75        7.19      0.25 o 
   1   5   9        6.38        7.02      0.32 o 
  -2   6   9        1.86        1.75      0.19 o 
  -1  -7  10        1.35        1.89      0.24 o 
   0  -7  10        5.54        5.92      0.40 o 
   1  -7  10       15.82       16.19      0.63 o 
   2  -7  10       24.65       24.10      0.80 o 
   3  -7  10       13.54       16.24      0.67 o 
  -3  -6  10        1.42        1.86      0.24 o 
  -2  -6  10        2.48        2.35      0.21 o 
  -1  -6  10        2.23        2.09      0.27 o 
   0  -6  10       48.93       46.62      0.86 o 
   1  -6  10       93.56       94.56      1.72 o 
   2  -6  10       65.96       67.13      1.40 o 
   3  -6  10        5.06        4.61      0.48 o 
   4  -6  10        2.68        3.58      0.22 o 
  -4  -5  10        0.67        0.69      0.21 o 
  -3  -5  10        2.24        2.16      0.24 o 
  -2  -5  10       67.52       63.68      1.07 o 
  -1  -5  10       51.52       46.66      0.86 o 
   0  -5  10        1.16        1.67      0.30 o 
   1  -5  10        3.15        2.90      0.32 o 
   2  -5  10       61.83       59.05      0.85 o 
   3  -5  10        1.88        1.94      0.20 o 
   4  -5  10        0.76        0.45      0.17 o 
   5  -5  10        1.13        1.01      0.18 o 
  -4  -4  10        3.74        3.40      0.28 o 
  -3  -4  10        1.05        0.69      0.27 o 
  -2  -4  10      139.81      135.82      1.89 o 
  -1  -4  10       68.09       66.91      0.96 o 
   0  -4  10       42.28       38.86      0.74 o 
   1  -4  10      319.34      323.86      3.23 o 
   2  -4  10       65.31       60.30      0.81 o 
   3  -4  10       16.76       15.04      0.42 o 
   4  -4  10        0.73        1.26      0.17 o 
   5  -4  10        0.07       -0.08      0.16 o 
  -5  -3  10       18.23       19.63      0.59 o 
  -4  -3  10        0.77        0.43      0.19 o 
  -3  -3  10        0.05       -0.08      0.16 o 
  -2  -3  10      173.35      162.89      2.19 o 
  -1  -3  10      328.91      319.50      3.49 o 
   0  -3  10        1.88        1.49      0.17 o 
   1  -3  10      487.75      474.18      4.53 o 
   2  -3  10        4.36        5.11      0.22 o 
   3  -3  10       11.35       10.58      0.34 o 
   4  -3  10       10.83        8.99      0.30 o 
   5  -3  10        1.60        1.42      0.22 o 
  -5  -2  10        6.10        9.16      0.42 o 
  -4  -2  10       29.52       26.76      0.64 o 
  -3  -2  10       10.73        9.79      0.41 o 
  -2  -2  10        9.17        5.77      0.21 o 
  -1  -2  10        1.43        1.13      0.14 o 
   0  -2  10       51.80       49.64      0.75 o 
   1  -2  10       35.26       33.46      0.51 o 
   2  -2  10       18.78       18.87      0.35 o 
   3  -2  10       73.35       61.79      0.79 o 
   4  -2  10       12.83       13.13      0.46 o 
   5  -2  10        1.09        0.97      0.29 o 
  -6  -1  10        0.00        0.05      0.25 o 
  -5  -1  10        0.16       -0.01      0.23 o 
  -4  -1  10        7.77        6.87      0.27 o 
  -3  -1  10       53.43       57.89      1.24 o 
  -2  -1  10       37.17       36.74      0.57 o 
  -1  -1  10       48.62       47.22      0.61 o 
   0  -1  10       48.70       47.02      0.62 o 
   1  -1  10      684.28      663.33      5.34 o 
   2  -1  10        1.43        1.03      0.14 o 
   3  -1  10       20.69       18.65      0.41 o 
   4  -1  10        1.64        1.38      0.18 o 
   5  -1  10        9.68       11.08      0.40 o 
  -6   0  10        0.49        0.34      0.14 o 
  -5   0  10        1.01        1.90      0.18 o 
  -4   0  10       10.63       10.41      0.27 o 
  -3   0  10       41.69       41.74      0.52 o 
  -2   0  10      171.12      170.74      1.73 o 
  -1   0  10       37.01       36.07      0.49 o 
   0   0  10       83.83       88.35      0.86 o 
   1   0  10       79.14       81.96      0.82 o 
   2   0  10       70.27       70.03      0.81 o 
   3   0  10      118.59      105.46      1.12 o 
   4   0  10       12.25       10.80      0.35 o 
   5   0  10        0.01       -0.07      0.14 o 
  -6   1  10        0.37        0.23      0.19 o 
  -5   1  10       21.73       22.75      0.51 o 
  -4   1  10        1.51        1.25      0.15 o 
  -3   1  10        0.43        0.44      0.11 o 
  -2   1  10       10.02        9.87      0.25 o 
  -1   1  10        0.07       -0.04      0.09 o 
   0   1  10        7.13        7.07      0.21 o 
   1   1  10       53.04       51.56      0.63 o 
   2   1  10        2.81        3.36      0.18 o 
   3   1  10        5.27        4.96      0.22 o 
   4   1  10        2.04        2.39      0.19 o 
  -6   2  10        1.78        1.23      0.24 o 
  -5   2  10        1.45        2.02      0.23 o 
  -4   2  10        3.31        3.01      0.23 o 
  -3   2  10        3.78        4.48      0.24 o 
  -2   2  10       30.47       29.28      0.49 o 
  -1   2  10        3.15        3.08      0.17 o 
   0   2  10       32.82       33.13      0.46 o 
   1   2  10       36.86       37.28      0.54 o 
   2   2  10       17.50       17.89      0.38 o 
   3   2  10       13.25       13.22      0.40 o 
   4   2  10        0.77        1.38      0.18 o 
  -5   3  10       10.74       12.55      0.47 o 
  -4   3  10        0.28        0.01      0.16 o 
  -3   3  10       15.99       16.15      0.53 o 
  -2   3  10        7.09        6.63      0.24 o 
  -1   3  10       10.13        8.94      0.27 o 
   0   3  10        0.04        0.24      0.12 o 
   1   3  10       20.59       20.15      0.40 o 
   2   3  10       22.74       23.28      0.46 o 
   3   3  10        2.12        1.81      0.18 o 
  -4   4  10        0.06       -0.10      0.21 o 
  -3   4  10        1.41        1.78      0.19 o 
  -2   4  10        0.16       -0.06      0.13 o 
  -1   4  10        0.07       -0.05      0.13 o 
   0   4  10        5.32        5.00      0.23 o 
   1   4  10        1.98        2.38      0.19 o 
   2   4  10       26.24       29.23      0.50 o 
  -3   5  10        0.74        0.70      0.18 o 
  -2   5  10        1.76        1.33      0.20 o 
  -1   5  10        0.65        0.76      0.20 o 
   0   5  10        1.44        1.52      0.17 o 
   0  -7  11        0.04       -0.06      0.24 o 
   1  -7  11        0.00       -0.12      0.24 o 
  -2  -6  11       13.66       10.95      0.54 o 
  -1  -6  11        0.99        0.65      0.21 o 
   0  -6  11        0.00       -0.11      0.21 o 
   1  -6  11        2.98        3.09      0.34 o 
   2  -6  11        0.88        0.95      0.33 o 
   3  -6  11        0.13        0.25      0.27 o 
  -3  -5  11       10.57       11.00      0.44 o 
  -2  -5  11        0.30       -0.09      0.17 o 
  -1  -5  11       18.33       19.67      0.48 o 
   0  -5  11       10.73        9.63      0.49 o 
   1  -5  11       33.32       32.11      0.87 o 
   2  -5  11       19.98       18.41      0.43 o 
   3  -5  11       16.52       15.44      0.44 o 
   4  -5  11        1.77        1.81      0.21 o 
  -4  -4  11        3.75        5.12      0.33 o 
  -3  -4  11        1.75        1.73      0.24 o 
  -2  -4  11        8.31        7.89      0.37 o 
  -1  -4  11       11.41        8.44      0.38 o 
   0  -4  11      143.72      140.28      1.73 o 
   1  -4  11       42.84       42.70      0.70 o 
   2  -4  11       25.15       23.01      0.49 o 
   3  -4  11        4.97        5.14      0.27 o 
   4  -4  11        5.77        7.34      0.30 o 
  -4  -3  11        0.00        0.02      0.19 o 
  -3  -3  11       23.17       20.48      0.57 o 
  -2  -3  11       67.36       54.93      0.99 o 
  -1  -3  11        0.00       -0.06      0.12 o 
   0  -3  11        4.52        3.73      0.18 o 
   1  -3  11      129.01      125.89      1.42 o 
   2  -3  11        2.19        1.36      0.15 o 
   3  -3  11        2.26        1.99      0.19 o 
   4  -3  11        7.16        7.09      0.30 o 
   5  -3  11        1.10        1.20      0.27 o 
  -5  -2  11        1.45        2.44      0.28 o 
  -4  -2  11        0.05       -0.09      0.18 o 
  -3  -2  11       66.28       62.45      1.09 o 
  -2  -2  11       94.96       95.87      1.14 o 
  -1  -2  11       20.33       16.54      0.38 o 
   0  -2  11      422.75      426.70      4.16 o 
   1  -2  11       11.64        9.75      0.32 o 
   2  -2  11       52.29       47.10      0.66 o 
   3  -2  11       10.28       12.65      0.40 o 
   4  -2  11        0.96        0.09      0.16 o 
   5  -2  11       12.32       15.48      0.55 o 
  -5  -1  11        0.34        0.59      0.15 o 
  -4  -1  11        0.57        0.36      0.14 o 
  -3  -1  11       32.08       29.32      0.52 o 
  -2  -1  11      262.81      244.80      2.55 o 
  -1  -1  11       50.93       51.30      0.74 o 
   0  -1  11      299.34      304.31      2.81 o 
   1  -1  11        0.62        0.47      0.13 o 
   2  -1  11        4.55        4.69      0.25 o 
   3  -1  11       29.56       27.59      0.52 o 
   4  -1  11        0.09       -0.07      0.14 o 
  -5   0  11        3.15        3.15      0.21 o 
  -4   0  11        0.00       -0.03      0.12 o 
  -3   0  11       11.06       12.31      0.42 o 
  -2   0  11       38.07       36.46      0.57 o 
  -1   0  11       14.71       14.13      0.33 o 
   0   0  11       36.85       41.12      0.56 o 
   1   0  11        0.11        0.34      0.14 o 
   2   0  11       29.39       26.22      0.50 o 
   3   0  11       27.29       25.73      0.51 o 
   4   0  11        3.30        2.62      0.21 o 
  -5   1  11        0.09       -0.08      0.15 o 
  -4   1  11       12.13       13.35      0.36 o 
  -3   1  11       30.58       29.88      0.54 o 
  -2   1  11       53.40       52.68      0.72 o 
  -1   1  11        2.11        1.93      0.18 o 
   0   1  11      447.31      461.55      4.06 o 
   1   1  11       43.38       43.06      0.62 o 
   2   1  11        3.04        2.72      0.19 o 
   3   1  11        0.00        0.20      0.14 o 
   4   1  11        4.82        4.32      0.25 o 
  -5   2  11        1.74        1.71      0.22 o 
  -4   2  11        3.21        3.38      0.28 o 
  -3   2  11       41.16       40.91      0.69 o 
  -2   2  11       25.90       27.34      0.49 o 
  -1   2  11       33.77       33.26      0.54 o 
   0   2  11       22.32       24.47      0.43 o 
   1   2  11       14.82       14.41      0.34 o 
   2   2  11       43.78       44.87      0.66 o 
   3   2  11       22.37       20.13      0.46 o 
  -4   3  11        1.13        1.46      0.25 o 
  -3   3  11        0.36        0.08      0.17 o 
  -2   3  11        0.00       -0.08      0.15 o 
  -1   3  11        0.03       -0.08      0.15 o 
   0   3  11       54.28       57.06      0.98 o 
   1   3  11        2.63        2.82      0.20 o 
   2   3  11        4.06        4.16      0.24 o 
  -3   4  11       13.32       13.94      0.43 o 
  -2   4  11        5.52        5.62      0.28 o 
  -1   4  11        6.96        5.50      0.25 o 
   0   4  11       18.84       19.71      0.45 o 
   1   4  11        8.50        7.67      0.40 o 
  -1  -6  12        1.34        1.24      0.30 o 
   0  -6  12       11.87       12.89      0.59 o 
   1  -6  12        3.44        3.33      0.36 o 
   2  -6  12        1.41        2.69      0.36 o 
  -2  -5  12        0.00       -0.09      0.18 o 
  -1  -5  12        0.02       -0.07      0.18 o 
   0  -5  12        1.33        0.86      0.22 o 
   1  -5  12        3.26        3.20      0.35 o 
   2  -5  12        7.52        7.79      0.29 o 
   3  -5  12       11.70       11.79      0.40 o 
  -3  -4  12        7.53        4.48      0.32 o 
  -2  -4  12        0.08       -0.04      0.17 o 
  -1  -4  12        4.68        5.36      0.31 o 
   0  -4  12        0.01        0.03      0.22 o 
   1  -4  12        0.32       -0.05      0.12 o 
   2  -4  12        0.78        1.35      0.19 o 
   3  -4  12        0.12        0.25      0.16 o 
   4  -4  12        0.13        0.14      0.16 o 
  -4  -3  12        7.72        8.10      0.40 o 
  -3  -3  12        5.01        4.35      0.31 o 
  -2  -3  12       11.38       12.28      0.46 o 
  -1  -3  12        0.55        0.22      0.11 o 
   0  -3  12       40.87       41.06      0.58 o 
   1  -3  12        0.81        0.44      0.17 o 
   2  -3  12       60.88       56.65      0.83 o 
   3  -3  12        0.02        0.12      0.15 o 
   4  -3  12        2.76        3.52      0.24 o 
  -4  -2  12        5.65        6.43      0.36 o 
  -3  -2  12       26.27       25.68      0.59 o 
  -2  -2  12        0.94        1.12      0.16 o 
  -1  -2  12       48.11       42.96      0.71 o 
   0  -2  12        0.17        0.54      0.16 o 
   1  -2  12       46.88       45.11      0.71 o 
   2  -2  12        1.71        1.50      0.18 o 
   3  -2  12        6.70        7.08      0.38 o 
   4  -2  12        3.41        4.51      0.35 o 
  -5  -1  12        1.86        2.71      0.22 o 
  -4  -1  12        4.47        3.76      0.22 o 
  -3  -1  12       55.27       49.12      0.84 o 
  -2  -1  12        0.45        0.70      0.16 o 
  -1  -1  12        0.08        0.26      0.14 o 
   0  -1  12      116.38      119.29      1.57 o 
   1  -1  12       12.26       10.74      0.34 o 
   2  -1  12        1.52        1.38      0.19 o 
   3  -1  12        3.05        3.23      0.25 o 
   4  -1  12        0.15        0.20      0.22 o 
  -5   0  12        0.04        0.03      0.16 o 
  -4   0  12       12.25       11.33      0.35 o 
  -3   0  12       35.30       34.21      0.57 o 
  -2   0  12       12.11       11.84      0.39 o 
  -1   0  12      172.54      173.03      1.75 o 
   0   0  12       24.23       25.89      0.52 o 
   1   0  12       72.60       66.65      1.00 o 
   2   0  12       12.15       13.23      0.38 o 
   3   0  12        0.14        0.40      0.19 o 
  -5   1  12        0.00       -0.09      0.19 o 
  -4   1  12        0.52        0.27      0.16 o 
  -3   1  12       90.02       91.32      1.10 o 
  -2   1  12       49.23       50.27      0.68 o 
  -1   1  12       46.84       51.31      0.79 o 
   0   1  12        6.60       10.10      0.59 o 
   1   1  12        0.03        0.11      0.15 o 
   2   1  12       15.85       17.42      0.47 o 
   3   1  12        1.03        0.50      0.16 o 
  -4   2  12        4.26        4.84      0.32 o 
  -3   2  12       36.85       40.10      0.78 o 
  -2   2  12        0.75        0.84      0.20 o 
  -1   2  12       14.90       15.29      0.39 o 
   0   2  12        9.36       10.73      0.39 o 
   1   2  12       15.22       15.72      0.47 o 
   2   2  12       13.71       14.80      0.47 o 
  -3   3  12       29.28       31.22      0.72 o 
  -2   3  12       12.44       13.55      0.43 o 
  -1   3  12       97.30      106.06      1.23 o 
   0   3  12       67.76       72.94      0.88 o 
   1   3  12        0.29        0.19      0.16 o 
  -1  -5  13        1.87        1.98      0.26 o 
   0  -5  13        2.74        2.58      0.35 o 
   1  -5  13        0.04        0.10      0.21 o 
   2  -5  13        0.50        0.02      0.16 o 
  -2  -4  13        2.46        1.98      0.26 o 
  -1  -4  13       20.77       19.58      0.57 o 
   0  -4  13       18.21       19.79      0.72 o 
   1  -4  13       10.29       13.42      0.44 o 
   2  -4  13        5.16        4.65      0.27 o 
   3  -4  13        7.80       11.42      0.41 o 
  -3  -3  13        0.12       -0.08      0.20 o 
  -2  -3  13        0.50        0.50      0.21 o 
  -1  -3  13        1.09        1.29      0.14 o 
   0  -3  13        4.04        4.74      0.26 o 
   1  -3  13        8.17        9.93      0.52 o 
   2  -3  13       18.76       18.24      0.50 o 
   3  -3  13        0.05        0.15      0.17 o 
  -4  -2  13        0.01        0.95      0.24 o 
  -3  -2  13        0.10        0.83      0.23 o 
  -2  -2  13        1.45        1.70      0.19 o 
  -1  -2  13        0.08       -0.06      0.12 o 
   0  -2  13        8.15        8.18      0.33 o 
   1  -2  13        0.56        1.37      0.18 o 
   2  -2  13        0.56        0.41      0.22 o 
   3  -2  13        0.53        0.98      0.24 o 
  -4  -1  13        3.42        3.93      0.27 o 
  -3  -1  13        1.24        1.47      0.20 o 
  -2  -1  13        0.14        0.17      0.14 o 
  -1  -1  13       20.99       22.48      0.49 o 
   0  -1  13        1.74        3.33      0.28 o 
   1  -1  13       40.15       39.02      0.75 o 
   2  -1  13        0.04       -0.02      0.18 o 
   3  -1  13        1.25        1.18      0.29 o 
  -4   0  13        6.87        6.34      0.29 o 
  -3   0  13       13.08       12.83      0.36 o 
  -2   0  13        3.14        2.25      0.21 o 
  -1   0  13        3.07        3.57      0.29 o 
   0   0  13       15.45       15.67      0.56 o 
   1   0  13        0.93        1.01      0.24 o 
   2   0  13        1.06        0.79      0.23 o 
   3   0  13        2.37        2.89      0.30 o 
  -4   1  13       19.41       20.03      0.46 o 
  -3   1  13        0.76        0.18      0.15 o 
  -2   1  13        1.54        1.32      0.23 o 
  -1   1  13       39.93       40.76      0.70 o 
   0   1  13       13.85       13.34      0.59 o 
   1   1  13        7.82        7.77      0.63 o 
   2   1  13        1.17        1.27      0.20 o 
  -3   2  13        1.93        1.64      0.25 o 
  -2   2  13       34.80       34.17      0.87 o 
  -1   2  13       39.18       39.59      0.79 o 
   0   2  13       17.92       20.72      0.50 o 
   1   2  13       10.79       10.35      0.40 o 
  -1  -4  14        1.05        1.67      0.32 o 
   0  -4  14       15.20       20.92      0.77 o 
   1  -4  14        6.90        7.19      0.32 o 
  -2  -3  14        0.47        0.76      0.23 o 
  -1  -3  14       10.96       10.65      0.31 o 
   0  -3  14        0.50        0.66      0.19 o 
   1  -3  14        0.92        0.60      0.21 o 
   2  -3  14        7.80        9.74      0.39 o 
  -3  -2  14        0.57        0.29      0.13 o 
  -2  -2  14       12.76       12.01      0.44 o 
  -1  -2  14       22.01       22.11      0.55 o 
   0  -2  14        3.97        5.00      0.35 o 
   1  -2  14        1.51        2.06      0.21 o 
   2  -2  14        0.15        0.88      0.24 o 
  -3  -1  14        1.37        1.56      0.21 o 
  -2  -1  14        0.00       -0.08      0.16 o 
  -1  -1  14        0.19        0.47      0.17 o 
   0  -1  14        1.56        1.84      0.23 o 
   1  -1  14        6.55        7.45      0.44 o 
   2  -1  14        0.51        0.05      0.27 o 
  -3   0  14        0.28        0.28      0.25 o 
  -2   0  14        0.08       -0.08      0.17 o 
  -1   0  14        9.16       11.05      0.47 o 
   0   0  14        0.53        0.40      0.22 o 
   1   0  14        0.15        0.39      0.21 o 
  -2   1  14        3.92        4.03      0.30 o 
  -1   1  14        0.47        0.73      0.28 o 
   0   1  14        3.39        3.98      0.38 o 
   0  -2  15       15.18       18.38      0.83 o 
                                                 
